# Supplementary material for: The value of CEP55 gene as a diagnostic biomarker and independent prognostic factor in LUAD and LUSC
Source: PLoS One. 2020 May 21;15(5):e0233283. doi: 10.1371/journal.pone.0233283 (PMC7241791; doi:10.1371/journal.pone.0233283)
Supplement: S1 Data — (TXT) [file pone.0233283.s001.txt]

Samples	OS_time	OS_status
TCGA-05-4249-01	1523	0
TCGA-05-4250-01	121	1
TCGA-05-4382-01	607	0
TCGA-05-4384-01	426	0
TCGA-05-4389-01	1369	0
TCGA-05-4390-01	1126	0
TCGA-05-4396-01	303	1
TCGA-05-4397-01	731	1
TCGA-05-4398-01	1431	0
TCGA-05-4402-01	244	1
TCGA-05-4403-01	578	0
TCGA-05-4405-01	610	0
TCGA-05-4415-01	91	1
TCGA-05-4417-01	455	0
TCGA-05-4418-01	274	1
TCGA-05-4420-01	912	0
TCGA-05-4422-01	365	0
TCGA-05-4424-01	913	0
TCGA-05-4425-01	669	0
TCGA-05-4426-01	791	0
TCGA-05-4427-01	791	0
TCGA-05-4430-01	761	0
TCGA-05-4432-01	761	0
TCGA-05-4433-01	730	0
TCGA-05-4434-01	457	1
TCGA-05-5420-01	457	0
TCGA-05-5423-01	151	0
TCGA-05-5425-01	882	0
TCGA-05-5428-01	670	0
TCGA-05-5429-01	275	1
TCGA-05-5715-01	62	0
TCGA-35-3615-01	14	0
TCGA-35-4122-01	225	0
TCGA-35-4123-01	182	0
TCGA-35-5375-01	264	0
TCGA-38-4625-01	2973	0
TCGA-38-4626-01	3674	0
TCGA-38-4627-01	1147	1
TCGA-38-4628-01	1492	1
TCGA-38-4629-01	864	1
TCGA-38-4630-01	1073	1
TCGA-38-4631-01	354	1
TCGA-38-4632-01	1357	1
TCGA-38-6178-01	448	0
TCGA-38-7271-01	800	1
TCGA-38-A44F-01	133	0
TCGA-44-2655-01	1324	0
TCGA-44-2656-01	1429	0
TCGA-44-2657-01	1351	0
TCGA-44-2659-01	1367	0
TCGA-44-2661-01	1159	0
TCGA-44-2662-01	1280	0
TCGA-44-2665-01	1301	0
TCGA-44-2666-01	97	1
TCGA-44-2668-01	761	1
TCGA-44-3396-01	1130	0
TCGA-44-3398-01	1163	0
TCGA-44-3918-01	1036	0
TCGA-44-3919-01	1026	1
TCGA-44-4112-01	808	1
TCGA-44-5643-01	1013	0
TCGA-44-5644-01	863	0
TCGA-44-5645-01	852	0
TCGA-44-6145-01	595	0
TCGA-44-6146-01	728	0
TCGA-44-6147-01	845	0
TCGA-44-6148-01	704	0
TCGA-44-6774-01	658	0
TCGA-44-6775-01	705	0
TCGA-44-6776-01	2616	0
TCGA-44-6777-01	987	1
TCGA-44-6778-01	1864	0
TCGA-44-6779-01	500	1
TCGA-44-7659-01	691	0
TCGA-44-7660-01	592	0
TCGA-44-7661-01	557	1
TCGA-44-7662-01	218	0
TCGA-44-7667-01	1097	0
TCGA-44-7669-01	574	1
TCGA-44-7670-01	882	0
TCGA-44-7671-01	889	0
TCGA-44-7672-01	719	0
TCGA-44-8117-01	385	0
TCGA-44-8119-01	285	0
TCGA-44-8120-01	260	0
TCGA-44-A479-01	486	0
TCGA-44-A47A-01	466	0
TCGA-44-A47B-01	287	0
TCGA-44-A47G-01	351	0
TCGA-44-A4SS-01	415	0
TCGA-44-A4SU-01	409	1
TCGA-49-4486-01	2318	1
TCGA-49-4487-01	855	1
TCGA-49-4488-01	869	1
TCGA-49-4490-01	385	1
TCGA-49-4494-01	1081	1
TCGA-49-4501-01	1421	1
TCGA-49-4505-01	428	1
TCGA-49-4506-01	999	1
TCGA-49-4507-01	268	1
TCGA-49-4510-01	896	1
TCGA-49-4512-01	905	1
TCGA-49-4514-01	1700	0
TCGA-49-6742-01	488	1
TCGA-49-6743-01	1621	0
TCGA-49-6744-01	1683	0
TCGA-49-6745-01	522	0
TCGA-49-6761-01	354	0
TCGA-49-6767-01	677	0
TCGA-49-AAQV-01	677	1
TCGA-49-AAR0-01	4765	0
TCGA-49-AAR2-01	2224	0
TCGA-49-AAR3-01	1893	0
TCGA-49-AAR4-01	879	1
TCGA-49-AAR9-01	260	1
TCGA-49-AARE-01	1229	1
TCGA-49-AARN-01	1135	1
TCGA-49-AARO-01	3759	0
TCGA-49-AARQ-01	6732	0
TCGA-49-AARR-01	4992	0
TCGA-4B-A93V-01	300	1
TCGA-50-5044-01	624	1
TCGA-50-5045-01	2174	1
TCGA-50-5049-01	3094	0
TCGA-50-5051-01	478	1
TCGA-50-5055-01	1830	1
TCGA-50-5066-01	1442	0
TCGA-50-5066-02	1442	0
TCGA-50-5068-01	1499	1
TCGA-50-5072-01	250	1
TCGA-50-5930-01	282	1
TCGA-50-5931-01	434	1
TCGA-50-5932-01	1235	1
TCGA-50-5933-01	2393	1
TCGA-50-5935-01	653	1
TCGA-50-5936-01	257	1
TCGA-50-5939-01	460	1
TCGA-50-5941-01	1474	0
TCGA-50-5942-01	1847	0
TCGA-50-5944-01	1750	0
TCGA-50-5946-01	1617	0
TCGA-50-5946-02	1617	0
TCGA-50-6590-01	1288	1
TCGA-50-6591-01	119	1
TCGA-50-6592-01	777	1
TCGA-50-6593-01	336	1
TCGA-50-6594-01	370	1
TCGA-50-6595-01	189	1
TCGA-50-6597-01	1268	1
TCGA-50-6673-01	22	1
TCGA-50-7109-01	308	1
TCGA-50-8457-01	1125	0
TCGA-50-8459-01	1119	0
TCGA-50-8460-01	829	0
TCGA-53-7624-01	1043	1
TCGA-53-7626-01	929	1
TCGA-53-7813-01	424	0
TCGA-53-A4EZ-01	1071	0
TCGA-55-1592-01	701	1
TCGA-55-1594-01	1178	0
TCGA-55-1595-01	1479	0
TCGA-55-1596-01	2065	0
TCGA-55-5899-01	930	0
TCGA-55-6543-01	435	0
TCGA-55-6642-01	2449	0
TCGA-55-6712-01	171	1
TCGA-55-6968-01	1293	1
TCGA-55-6969-01	1239	0
TCGA-55-6970-01	464	1
TCGA-55-6971-01	1400	0
TCGA-55-6972-01	1632	1
TCGA-55-6975-01	118	1
TCGA-55-6978-01	176	1
TCGA-55-6979-01	237	1
TCGA-55-6980-01	2109	0
TCGA-55-6981-01	1379	1
TCGA-55-6982-01	995	1
TCGA-55-6983-01	2823	0
TCGA-55-6984-01	760	1
TCGA-55-6985-01	1233	0
TCGA-55-6986-01	3261	0
TCGA-55-6987-01	2137	0
TCGA-55-7227-01	952	1
TCGA-55-7281-01	872	0
TCGA-55-7283-01	609	0
TCGA-55-7284-01	243	1
TCGA-55-7570-01	824	0
TCGA-55-7573-01	487	0
TCGA-55-7574-01	995	1
TCGA-55-7576-01	670	0
TCGA-55-7724-01	705	0
TCGA-55-7725-01	442	0
TCGA-55-7726-01	652	0
TCGA-55-7727-01	119	0
TCGA-55-7728-01	704	0
TCGA-55-7815-01	773	0
TCGA-55-7816-01	468	1
TCGA-55-7903-01	567	0
TCGA-55-7907-01	343	1
TCGA-55-7910-01	1040	0
TCGA-55-7911-01	537	0
TCGA-55-7913-01	561	1
TCGA-55-7914-01	187	1
TCGA-55-7994-01	603	0
TCGA-55-7995-01	889	0
TCGA-55-8085-01	904	0
TCGA-55-8087-01	462	0
TCGA-55-8089-01	702	1
TCGA-55-8090-01	598	1
TCGA-55-8091-01	600	0
TCGA-55-8092-01	154	1
TCGA-55-8094-01	541	0
TCGA-55-8096-01	719	1
TCGA-55-8097-01	476	0
TCGA-55-8203-01	547	0
TCGA-55-8204-01	515	0
TCGA-55-8205-01	599	0
TCGA-55-8206-01	888	0
TCGA-55-8207-01	977	0
TCGA-55-8208-01	674	0
TCGA-55-8299-01	469	1
TCGA-55-8301-01	534	0
TCGA-55-8302-01	478	0
TCGA-55-8505-01	440	0
TCGA-55-8506-01	11	0
TCGA-55-8507-01	418	0
TCGA-55-8508-01	617	0
TCGA-55-8510-01	539	0
TCGA-55-8511-01	552	0
TCGA-55-8512-01	607	1
TCGA-55-8513-01	791	0
TCGA-55-8514-01	520	0
TCGA-55-8614-01	536	0
TCGA-55-8615-01	446	0
TCGA-55-8616-01	48	0
TCGA-55-8619-01	416	0
TCGA-55-8620-01	375	1
TCGA-55-8621-01	515	0
TCGA-55-A48X-01	689	0
TCGA-55-A48Y-01	630	0
TCGA-55-A48Z-01	651	0
TCGA-55-A490-01	99	1
TCGA-55-A491-01	626	0
TCGA-55-A492-01	596	0
TCGA-55-A493-01	28	0
TCGA-55-A494-01	481	0
TCGA-55-A4DF-01	614	1
TCGA-55-A4DG-01	608	0
TCGA-55-A57B-01	546	0
TCGA-62-8394-01	139	1
TCGA-62-8395-01	1216	0
TCGA-62-8397-01	1289	0
TCGA-62-8398-01	444	1
TCGA-62-8399-01	2696	0
TCGA-62-8402-01	1498	1
TCGA-62-A46O-01	1454	1
TCGA-62-A46P-01	594	1
TCGA-62-A46R-01	1725	1
TCGA-62-A46S-01	1653	1
TCGA-62-A46U-01	2067	0
TCGA-62-A46V-01	2199	0
TCGA-62-A46Y-01	414	1
TCGA-62-A470-01	1194	1
TCGA-62-A471-01	1246	0
TCGA-62-A472-01	910	0
TCGA-64-1676-01	1728	0
TCGA-64-1677-01	628	1
TCGA-64-1678-01	1189	0
TCGA-64-1679-01	2488	0
TCGA-64-1680-01	1126	0
TCGA-64-1681-01	1167	1
TCGA-64-5774-01	2676	0
TCGA-64-5775-01	62	1
TCGA-64-5778-01	1305	0
TCGA-64-5779-01	864	0
TCGA-64-5781-01	1559	0
TCGA-64-5815-01	866	0
TCGA-67-3770-01	610	0
TCGA-67-3771-01	610	0
TCGA-67-3772-01	573	0
TCGA-67-3773-01	427	0
TCGA-67-3774-01	385	0
TCGA-67-4679-01	448	0
TCGA-67-6215-01	174	0
TCGA-67-6216-01	141	0
TCGA-67-6217-01	422	0
TCGA-69-7760-01	202	0
TCGA-69-7761-01	186	0
TCGA-69-7763-01	690	0
TCGA-69-7764-01	414	0
TCGA-69-7765-01	165	0
TCGA-69-7973-01	230	0
TCGA-69-7974-01	184	0
TCGA-69-7978-01	134	0
TCGA-69-7979-01	408	0
TCGA-69-7980-01	362	0
TCGA-69-8253-01	426	0
TCGA-69-8254-01	409	0
TCGA-69-8255-01	129	0
TCGA-69-8453-01	813	0
TCGA-69-A59K-01	522	0
TCGA-71-6725-01	256	0
TCGA-71-8520-01	210	1
TCGA-73-4658-01	1600	1
TCGA-73-4659-01	711	1
TCGA-73-4662-01	2515	0
TCGA-73-4666-01	800	0
TCGA-73-4668-01	467	0
TCGA-73-4670-01	131	0
TCGA-73-4675-01	922	1
TCGA-73-4676-01	281	1
TCGA-73-4677-01	38	1
TCGA-73-7498-01	1189	0
TCGA-73-7499-01	1531	1
TCGA-73-A9RS-01	340	1
TCGA-75-5125-01	2027	1
TCGA-75-5146-01	2368	0
TCGA-75-5147-01	1333	0
TCGA-75-6206-01	2590	0
TCGA-75-6212-01	1516	1
TCGA-75-6214-01	1115	1
TCGA-75-7025-01	3305	0
TCGA-75-7027-01	3059	0
TCGA-78-7143-01	4961	1
TCGA-78-7145-01	826	1
TCGA-78-7146-01	173	1
TCGA-78-7147-01	586	1
TCGA-78-7148-01	626	1
TCGA-78-7149-01	3940	0
TCGA-78-7150-01	666	1
TCGA-78-7152-01	1215	1
TCGA-78-7153-01	3635	0
TCGA-78-7154-01	593	1
TCGA-78-7155-01	1171	1
TCGA-78-7156-01	976	1
TCGA-78-7158-01	179	1
TCGA-78-7159-01	1974	0
TCGA-78-7160-01	697	1
TCGA-78-7161-01	291	1
TCGA-78-7162-01	3169	1
TCGA-78-7163-01	7248	0
TCGA-78-7166-01	258	1
TCGA-78-7167-01	2681	1
TCGA-78-7220-01	807	1
TCGA-78-7535-01	949	1
TCGA-78-7536-01	244	1
TCGA-78-7537-01	1622	1
TCGA-78-7539-01	791	0
TCGA-78-7540-01	1197	1
TCGA-78-7542-01	321	1
TCGA-78-7633-01	1528	1
TCGA-78-8640-01	7062	0
TCGA-78-8648-01	1209	1
TCGA-78-8655-01	2360	0
TCGA-78-8660-01	321	1
TCGA-78-8662-01	3361	1
TCGA-80-5608-01	2832	0
TCGA-80-5611-01	2595	0
TCGA-83-5908-01	824	0
TCGA-86-6562-01	376	1
TCGA-86-6851-01	179	0
TCGA-86-7701-01	947	0
TCGA-86-7711-01	1046	1
TCGA-86-7713-01	1157	0
TCGA-86-7714-01	625	1
TCGA-86-7953-01	997	0
TCGA-86-7954-01	605	0
TCGA-86-7955-01	1072	0
TCGA-86-8054-01	1148	0
TCGA-86-8055-01	124	1
TCGA-86-8056-01	139	0
TCGA-86-8073-01	740	0
TCGA-86-8074-01	24	0
TCGA-86-8075-01	694	1
TCGA-86-8076-01	993	0
TCGA-86-8278-01	944	0
TCGA-86-8279-01	949	0
TCGA-86-8280-01	701	0
TCGA-86-8358-01	653	0
TCGA-86-8359-01	444	1
TCGA-86-8585-01	353	0
TCGA-86-8668-01	423	0
TCGA-86-8669-01	938	0
TCGA-86-8671-01	839	0
TCGA-86-8672-01	19	1
TCGA-86-8673-01	862	0
TCGA-86-8674-01	806	0
TCGA-86-A456-01	896	0
TCGA-86-A4D0-01	116	1
TCGA-86-A4JF-01	737	1
TCGA-86-A4P7-01	415	0
TCGA-86-A4P8-01	805	0
TCGA-91-6828-01	323	0
TCGA-91-6829-01	1258	1
TCGA-91-6830-01	60	0
TCGA-91-6831-01	310	0
TCGA-91-6835-01	79	0
TCGA-91-6836-01	417	0
TCGA-91-6840-01	372	0
TCGA-91-6847-01	842	0
TCGA-91-6848-01	224	0
TCGA-91-6849-01	35	0
TCGA-91-7771-01	492	0
TCGA-91-8496-01	505	0
TCGA-91-8497-01	434	1
TCGA-91-8499-01	36	0
TCGA-91-A4BC-01	44	0
TCGA-91-A4BD-01	603	0
TCGA-93-7347-01	683	0
TCGA-93-7348-01	531	0
TCGA-93-8067-01	186	0
TCGA-93-A4JN-01	718	0
TCGA-93-A4JO-01	33	1
TCGA-93-A4JP-01	578	0
TCGA-93-A4JQ-01	526	0
TCGA-95-7039-01	1272	0
TCGA-95-7043-01	503	1
TCGA-95-7562-01	87	1
TCGA-95-7567-01	568	0
TCGA-95-7944-01	377	0
TCGA-95-7947-01	477	0
TCGA-95-7948-01	476	0
TCGA-95-8039-01	830	0
TCGA-95-8494-01	84	0
TCGA-95-A4VK-01	651	0
TCGA-95-A4VN-01	553	0
TCGA-95-A4VP-01	605	0
TCGA-97-7546-01	1285	0
TCGA-97-7547-01	1965	0
TCGA-97-7552-01	1932	0
TCGA-97-7553-01	1870	0
TCGA-97-7554-01	775	0
TCGA-97-7937-01	564	0
TCGA-97-7938-01	18	1
TCGA-97-7941-01	484	0
TCGA-97-8171-01	568	0
TCGA-97-8172-01	545	0
TCGA-97-8174-01	164	1
TCGA-97-8175-01	551	0
TCGA-97-8176-01	468	1
TCGA-97-8177-01	499	0
TCGA-97-8179-01	435	0
TCGA-97-8547-01	657	0
TCGA-97-8552-01	626	0
TCGA-97-A4LX-01	614	0
TCGA-97-A4M0-01	652	0
TCGA-97-A4M1-01	601	0
TCGA-97-A4M2-01	624	0
TCGA-97-A4M3-01	540	0
TCGA-97-A4M5-01	634	0
TCGA-97-A4M6-01	568	0
TCGA-97-A4M7-01	629	0
TCGA-99-7458-01	747	0
TCGA-99-8025-01	1060	0
TCGA-99-8028-01	1118	0
TCGA-99-8032-01	44	0
TCGA-99-8033-01	656	1
TCGA-99-AA5R-01	658	0
TCGA-J2-8192-01	739	0
TCGA-J2-8194-01	724	0
TCGA-J2-A4AD-01	550	1
TCGA-J2-A4AE-01	1079	0
TCGA-J2-A4AG-01	988	0
TCGA-L4-A4E5-01	578	0
TCGA-L4-A4E6-01	435	0
TCGA-L9-A443-01	193	1
TCGA-L9-A444-01	307	0
TCGA-L9-A50W-01	442	1
TCGA-L9-A5IP-01	58	1
TCGA-L9-A743-01	664	0
TCGA-L9-A7SV-01	565	0
TCGA-L9-A8F4-01	476	0
TCGA-MN-A4N1-01	827	0
TCGA-MN-A4N4-01	1175	0
TCGA-MN-A4N5-01	84	0
TCGA-MP-A4SV-01	2620	1
TCGA-MP-A4SW-01	1778	1
TCGA-MP-A4SY-01	1501	1
TCGA-MP-A4T4-01	2617	1
TCGA-MP-A4T6-01	1790	1
TCGA-MP-A4T7-01	167	1
TCGA-MP-A4T8-01	161	1
TCGA-MP-A4T9-01	1265	1
TCGA-MP-A4TA-01	950	1
TCGA-MP-A4TC-01	74	1
TCGA-MP-A4TD-01	307	1
TCGA-MP-A4TE-01	896	1
TCGA-MP-A4TF-01	336	1
TCGA-MP-A4TH-01	741	0
TCGA-MP-A4TI-01	429	1
TCGA-MP-A4TJ-01	339	1
TCGA-MP-A4TK-01	582	1
TCGA-MP-A5C7-01	2248	0
TCGA-NJ-A4YF-01	2161	0
TCGA-NJ-A4YG-01	2261	0
TCGA-NJ-A4YI-01	4	1
TCGA-NJ-A4YP-01	50	0
TCGA-NJ-A4YQ-01	1432	0
TCGA-NJ-A55A-01	15	0
TCGA-NJ-A55O-01	13	0
TCGA-NJ-A55R-01	603	0
TCGA-NJ-A7XG-01	617	0
TCGA-O1-A52J-01	1798	1
TCGA-S2-AA1A-01	513	0
