# Supplementary material for: The value of CEP55 gene as a diagnostic biomarker and independent prognostic factor in LUAD and LUSC
Source: PLoS One. 2020 May 21;15(5):e0233283. doi: 10.1371/journal.pone.0233283 (PMC7241791; doi:10.1371/journal.pone.0233283)
Supplement: S2 Data — (TXT) [file pone.0233283.s002.txt]

Samples	OS_time	OS_status
TCGA-18-3406-01	371	1
TCGA-18-3407-01	136	1
TCGA-18-3408-01	2304	1
TCGA-18-3409-01	3747	0
TCGA-18-3410-01	146	1
TCGA-18-3411-01	3576	0
TCGA-18-3412-01	345	1
TCGA-18-3414-01	716	1
TCGA-18-3415-01	2803	1
TCGA-18-3416-01	973	1
TCGA-18-3417-01	1097	1
TCGA-18-3419-01	2811	0
TCGA-18-3421-01	2645	0
TCGA-18-4083-01	188	1
TCGA-18-4086-01	85	1
TCGA-18-4721-01	4694	0
TCGA-18-5592-01	1519	0
TCGA-18-5595-01	827	1
TCGA-21-1070-01	3636	0
TCGA-21-1071-01	1426	1
TCGA-21-1072-01	3016	0
TCGA-21-1075-01	2134	0
TCGA-21-1076-01	1852	0
TCGA-21-1077-01	1058	1
TCGA-21-1078-01	474	1
TCGA-21-1079-01	965	1
TCGA-21-1080-01	3724	0
TCGA-21-1081-01	284	1
TCGA-21-1082-01	3644	0
TCGA-21-1083-01	1315	1
TCGA-21-5782-01	962	1
TCGA-21-5783-01	2680	1
TCGA-21-5784-01	1268	0
TCGA-21-5786-01	1032	0
TCGA-21-5787-01	329	1
TCGA-21-A5DI-01	979	0
TCGA-22-0940-01	669	1
TCGA-22-0944-01	223	1
TCGA-22-1000-01	454	1
TCGA-22-1002-01	131	1
TCGA-22-1005-01	1953	1
TCGA-22-1011-01	53	1
TCGA-22-1012-01	429	1
TCGA-22-1016-01	822	1
TCGA-22-1017-01	1485	1
TCGA-22-4591-01	623	1
TCGA-22-4593-01	1067	1
TCGA-22-4594-01	1470	1
TCGA-22-4595-01	734	1
TCGA-22-4596-01	17	1
TCGA-22-4599-01	1161	1
TCGA-22-4601-01	1057	1
TCGA-22-4604-01	399	1
TCGA-22-4605-01	974	1
TCGA-22-4607-01	587	1
TCGA-22-4609-01	291	1
TCGA-22-4613-01	358	1
TCGA-22-5471-01	1845	0
TCGA-22-5472-01	1975	1
TCGA-22-5473-01	1933	1
TCGA-22-5474-01	445	1
TCGA-22-5477-01	1346	1
TCGA-22-5478-01	24	1
TCGA-22-5479-01	2625	1
TCGA-22-5480-01	2170	1
TCGA-22-5481-01	2409	1
TCGA-22-5482-01	357	1
TCGA-22-5483-01	573	1
TCGA-22-5485-01	916	1
TCGA-22-5489-01	1912	1
TCGA-22-5491-01	1713	1
TCGA-22-5492-01	506	1
TCGA-22-A5C4-01	671	0
TCGA-33-4532-01	3924	1
TCGA-33-4533-01	4068	0
TCGA-33-4538-01	2979	1
TCGA-33-4547-01	2419	0
TCGA-33-4566-01	5287	1
TCGA-33-4582-01	3149	1
TCGA-33-4583-01	4601	1
TCGA-33-4586-01	428	1
TCGA-33-4587-01	1656	1
TCGA-33-4589-01	47	1
TCGA-33-6737-01	601	1
TCGA-33-6738-01	1927	0
TCGA-33-A4WN-01	143	1
TCGA-33-A5GW-01	9	1
TCGA-33-AAS8-01	1114	1
TCGA-33-AASB-01	211	1
TCGA-33-AASD-01	3376	1
TCGA-33-AASI-01	1344	1
TCGA-33-AASJ-01	3600	1
TCGA-33-AASL-01	826	1
TCGA-34-2596-01	80	1
TCGA-34-2600-01	1874	1
TCGA-34-2608-01	1000	1
TCGA-34-5231-01	1984	1
TCGA-34-5232-01	2471	0
TCGA-34-5234-01	2271	0
TCGA-34-5236-01	276	1
TCGA-34-5239-01	1834	0
TCGA-34-5240-01	1541	0
TCGA-34-5241-01	515	1
TCGA-34-5927-01	1361	0
TCGA-34-5928-01	1196	0
TCGA-34-5929-01	151	1
TCGA-34-7107-01	34	1
TCGA-34-8454-01	1180	0
TCGA-34-8455-01	123	1
TCGA-34-8456-01	804	0
TCGA-34-A5IX-01	1031	0
TCGA-37-3783-01	122	0
TCGA-37-3789-01	13	0
TCGA-37-3792-01	12	0
TCGA-37-4129-01	242	0
TCGA-37-4130-01	247	0
TCGA-37-4132-01	227	0
TCGA-37-4133-01	238	0
TCGA-37-4135-01	207	0
TCGA-37-4141-01	12	0
TCGA-37-5819-01	103	0
TCGA-37-A5EL-01	1143	1
TCGA-37-A5EM-01	867	0
TCGA-37-A5EN-01	660	0
TCGA-39-5011-01	4053	0
TCGA-39-5016-01	3850	0
TCGA-39-5019-01	3387	0
TCGA-39-5021-01	2086	1
TCGA-39-5022-01	1679	1
TCGA-39-5024-01	2510	0
TCGA-39-5027-01	3108	0
TCGA-39-5028-01	52	1
TCGA-39-5029-01	740	1
TCGA-39-5030-01	59	1
TCGA-39-5031-01	1841	1
TCGA-39-5034-01	1107	1
TCGA-39-5035-01	2080	0
TCGA-39-5036-01	2165	0
TCGA-39-5037-01	1690	0
TCGA-39-5039-01	544	1
TCGA-39-5040-01	519	1
TCGA-43-2576-01	1223	0
TCGA-43-2578-01	684	1
TCGA-43-2581-01	1176	0
TCGA-43-3394-01	1190	1
TCGA-43-3920-01	1007	0
TCGA-43-5668-01	559	1
TCGA-43-5670-01	849	0
TCGA-43-6143-01	699	0
TCGA-43-6647-01	757	0
TCGA-43-6770-01	653	0
TCGA-43-6771-01	166	1
TCGA-43-6773-01	116	1
TCGA-43-7656-01	596	0
TCGA-43-7657-01	236	0
TCGA-43-7658-01	2378	1
TCGA-43-8115-01	407	0
TCGA-43-8116-01	358	0
TCGA-43-8118-01	89	1
TCGA-43-A474-01	353	0
TCGA-43-A475-01	296	0
TCGA-43-A56U-01	432	0
TCGA-43-A56V-01	366	0
TCGA-46-3765-01	405	0
TCGA-46-3766-01	370	0
TCGA-46-3767-01	388	0
TCGA-46-3768-01	299	1
TCGA-46-3769-01	135	0
TCGA-46-6025-01	324	0
TCGA-46-6026-01	423	0
TCGA-51-4079-01	12	1
TCGA-51-4080-01	12	1
TCGA-51-4081-01	911	0
TCGA-51-6867-01	1856	1
TCGA-52-7622-01	862	0
TCGA-52-7809-01	166	1
TCGA-52-7810-01	923	0
TCGA-52-7811-01	266	1
TCGA-52-7812-01	835	1
TCGA-56-1622-01	881	1
TCGA-56-5897-01	378	0
TCGA-56-5898-01	555	0
TCGA-56-6545-01	666	0
TCGA-56-7221-01	608	0
TCGA-56-7222-01	562	1
TCGA-56-7223-01	442	1
TCGA-56-7579-01	951	1
TCGA-56-7580-01	925	0
TCGA-56-7582-01	601	0
TCGA-56-7730-01	198	1
TCGA-56-7731-01	3	1
TCGA-56-7822-01	532	1
TCGA-56-7823-01	1011	0
TCGA-56-8082-01	455	0
TCGA-56-8083-01	150	0
TCGA-56-8201-01	397	1
TCGA-56-8304-01	106	0
TCGA-56-8305-01	105	0
TCGA-56-8307-01	818	0
TCGA-56-8308-01	517	0
TCGA-56-8309-01	428	0
TCGA-56-8503-01	41	0
TCGA-56-8504-01	510	0
TCGA-56-8622-01	55	0
TCGA-56-8623-01	692	1
TCGA-56-8624-01	420	0
TCGA-56-8625-01	315	1
TCGA-56-8626-01	302	1
TCGA-56-8628-01	616	0
TCGA-56-8629-01	481	0
TCGA-56-A49D-01	637	0
TCGA-56-A4BW-01	585	0
TCGA-56-A4BX-01	405	0
TCGA-56-A4BY-01	543	1
TCGA-56-A4ZJ-01	640	0
TCGA-56-A4ZK-01	570	0
TCGA-56-A5DR-01	4	0
TCGA-56-A5DS-01	8	0
TCGA-56-A62T-01	440	0
TCGA-58-8386-01	1	1
TCGA-58-8387-01	403	1
TCGA-58-8388-01	412	1
TCGA-58-8390-01	911	0
TCGA-58-8391-01	2167	0
TCGA-58-8392-01	501	1
TCGA-58-8393-01	1058	0
TCGA-58-A46J-01	2589	0
TCGA-58-A46K-01	1045	1
TCGA-58-A46L-01	1723	0
TCGA-58-A46M-01	1072	0
TCGA-58-A46N-01	910	0
TCGA-60-2695-01	642	0
TCGA-60-2696-01	109	1
TCGA-60-2697-01	372	1
TCGA-60-2698-01	311	1
TCGA-60-2703-01	2945	1
TCGA-60-2704-01	1154	1
TCGA-60-2706-01	2820	0
TCGA-60-2707-01	667	1
TCGA-60-2708-01	2447	0
TCGA-60-2709-01	1505	0
TCGA-60-2710-01	2024	0
TCGA-60-2711-01	1260	0
TCGA-60-2712-01	274	1
TCGA-60-2713-01	1731	0
TCGA-60-2714-01	1531	0
TCGA-60-2715-01	1075	1
TCGA-60-2716-01	1475	0
TCGA-60-2719-01	1297	0
TCGA-60-2720-01	97	0
TCGA-60-2721-01	983	0
TCGA-60-2722-01	908	0
TCGA-60-2723-01	1092	0
TCGA-60-2724-01	717	0
TCGA-60-2725-01	816	0
TCGA-60-2726-01	358	1
TCGA-63-6202-01	1602	0
TCGA-63-7020-01	2133	0
TCGA-63-7021-01	2142	0
TCGA-63-7022-01	2073	0
TCGA-63-7023-01	1682	0
TCGA-63-A5MB-01	3123	0
TCGA-63-A5MG-01	2148	0
TCGA-63-A5MH-01	2026	0
TCGA-63-A5MI-01	1784	0
TCGA-63-A5MJ-01	1824	0
TCGA-63-A5ML-01	1386	0
TCGA-63-A5MM-01	456	1
TCGA-63-A5MN-01	345	1
TCGA-63-A5MP-01	769	0
TCGA-63-A5MR-01	2716	0
TCGA-63-A5MS-01	2381	0
TCGA-63-A5MT-01	498	0
TCGA-63-A5MV-01	1100	0
TCGA-63-A5MW-01	1639	0
TCGA-63-A5MY-01	1052	0
TCGA-66-2727-01	516	1
TCGA-66-2734-01	1311	0
TCGA-66-2737-01	61	0
TCGA-66-2742-01	641	0
TCGA-66-2744-01	30	0
TCGA-66-2753-01	31	0
TCGA-66-2754-01	61	0
TCGA-66-2755-01	28	0
TCGA-66-2756-01	30	0
TCGA-66-2757-01	1338	1
TCGA-66-2758-01	639	0
TCGA-66-2759-01	762	0
TCGA-66-2763-01	30	0
TCGA-66-2765-01	61	0
TCGA-66-2766-01	31	0
TCGA-66-2767-01	61	0
TCGA-66-2768-01	61	0
TCGA-66-2769-01	215	1
TCGA-66-2770-01	700	0
TCGA-66-2771-01	578	0
TCGA-66-2773-01	92	1
TCGA-66-2777-01	61	0
TCGA-66-2778-01	578	0
TCGA-66-2780-01	366	1
TCGA-66-2781-01	121	0
TCGA-66-2782-01	365	1
TCGA-66-2783-01	759	0
TCGA-66-2785-01	60	0
TCGA-66-2786-01	790	0
TCGA-66-2787-01	1217	0
TCGA-66-2788-01	699	0
TCGA-66-2789-01	123	1
TCGA-66-2790-01	699	0
TCGA-66-2791-01	153	1
TCGA-66-2792-01	913	0
TCGA-66-2793-01	306	1
TCGA-66-2794-01	1645	0
TCGA-66-2795-01	122	0
TCGA-66-2800-01	1492	0
TCGA-68-7755-01	83	0
TCGA-68-7756-01	202	0
TCGA-68-7757-01	211	0
TCGA-68-8250-01	244	0
TCGA-68-8251-01	406	0
TCGA-68-A59I-01	428	0
TCGA-68-A59J-01	409	0
TCGA-70-6722-01	367	0
TCGA-70-6723-01	375	0
TCGA-77-6842-01	899	1
TCGA-77-6843-01	2224	1
TCGA-77-6844-01	2284	1
TCGA-77-6845-01	708	1
TCGA-77-7138-01	340	1
TCGA-77-7139-01	4261	0
TCGA-77-7140-01	632	1
TCGA-77-7141-01	15	0
TCGA-77-7142-01	2227	0
TCGA-77-7335-01	2133	1
TCGA-77-7337-01	3253	1
TCGA-77-7338-01	5	1
TCGA-77-7463-01	1423	1
TCGA-77-7465-01	990	0
TCGA-77-8007-01	198	1
TCGA-77-8008-01	2639	1
TCGA-77-8009-01	1695	1
TCGA-77-8128-01	1150	1
TCGA-77-8130-01	4765	0
TCGA-77-8131-01	383	1
TCGA-77-8133-01	1640	1
TCGA-77-8136-01	1189	1
TCGA-77-8138-01	539	1
TCGA-77-8139-01	3166	0
TCGA-77-8140-01	351	1
TCGA-77-8143-01	803	1
TCGA-77-8144-01	833	0
TCGA-77-8145-01	212	1
TCGA-77-8146-01	3189	0
TCGA-77-8148-01	2023	0
TCGA-77-8150-01	1655	1
TCGA-77-8153-01	1992	0
TCGA-77-8154-01	1841	0
TCGA-77-8156-01	1106	0
TCGA-77-A5FZ-01	3838	1
TCGA-77-A5G1-01	4026	0
TCGA-77-A5G3-01	4570	0
TCGA-77-A5G6-01	678	1
TCGA-77-A5G7-01	180	1
TCGA-77-A5G8-01	1884	0
TCGA-77-A5GA-01	1280	0
TCGA-77-A5GB-01	937	1
TCGA-77-A5GF-01	840	1
TCGA-77-A5GH-01	1182	0
TCGA-85-6175-01	294	1
TCGA-85-6560-01	1259	0
TCGA-85-6561-01	1224	0
TCGA-85-6798-01	195	1
TCGA-85-7696-01	1111	0
TCGA-85-7697-01	1063	0
TCGA-85-7698-01	952	0
TCGA-85-7699-01	1001	1
TCGA-85-7710-01	42	0
TCGA-85-7843-01	35	0
TCGA-85-7844-01	911	0
TCGA-85-7950-01	576	0
TCGA-85-8048-01	765	0
TCGA-85-8049-01	579	0
TCGA-85-8052-01	734	0
TCGA-85-8070-01	960	0
TCGA-85-8071-01	815	0
TCGA-85-8072-01	932	0
TCGA-85-8276-01	1050	0
TCGA-85-8277-01	307	1
TCGA-85-8287-01	23	1
TCGA-85-8288-01	402	1
TCGA-85-8350-01	683	0
TCGA-85-8351-01	510	0
TCGA-85-8352-01	161	1
TCGA-85-8353-01	94	1
TCGA-85-8354-01	995	0
TCGA-85-8355-01	61	0
TCGA-85-8479-01	22	0
TCGA-85-8481-01	236	1
TCGA-85-8580-01	1113	0
TCGA-85-8582-01	1160	0
TCGA-85-8584-01	383	1
TCGA-85-8664-01	550	1
TCGA-85-8666-01	687	1
TCGA-85-A4CL-01	921	1
TCGA-85-A4CN-01	1038	0
TCGA-85-A4JB-01	942	0
TCGA-85-A4JC-01	604	1
TCGA-85-A4PA-01	741	0
TCGA-85-A4QQ-01	927	1
TCGA-85-A4QR-01	600	0
TCGA-85-A50M-01	826	1
TCGA-85-A50Z-01	493	0
TCGA-85-A510-01	482	0
TCGA-85-A511-01	455	1
TCGA-85-A512-01	465	0
TCGA-85-A513-01	910	0
TCGA-85-A53L-01	377	0
TCGA-85-A5B5-01	111	0
TCGA-90-6837-01	758	0
TCGA-90-7766-01	289	0
TCGA-90-7767-01	89	0
TCGA-90-7769-01	358	0
TCGA-90-7964-01	428	0
TCGA-90-A4ED-01	615	0
TCGA-90-A4EE-01	688	0
TCGA-90-A59Q-01	322	1
TCGA-92-7340-01	82	0
TCGA-92-7341-01	106	0
TCGA-92-8063-01	122	0
TCGA-92-8064-01	160	0
TCGA-92-8065-01	70	0
TCGA-94-7033-01	640	0
TCGA-94-7557-01	5	1
TCGA-94-7943-01	559	0
TCGA-94-8035-01	122	0
TCGA-94-8490-01	153	0
TCGA-94-8491-01	810	0
TCGA-94-A4VJ-01	430	0
TCGA-94-A5I4-01	491	0
TCGA-94-A5I6-01	538	0
TCGA-96-7544-01	2160	1
TCGA-96-7545-01	1736	1
TCGA-96-8169-01	557	0
TCGA-96-8170-01	531	0
TCGA-96-A4JK-01	589	0
TCGA-96-A4JL-01	842	0
TCGA-98-7454-01	652	0
TCGA-98-8020-01	84	1
TCGA-98-8021-01	937	0
TCGA-98-8022-01	933	1
TCGA-98-8023-01	649	0
TCGA-98-A538-01	826	0
TCGA-98-A539-01	173	0
TCGA-98-A53A-01	552	1
TCGA-98-A53B-01	61	1
TCGA-98-A53C-01	822	0
TCGA-98-A53D-01	645	1
TCGA-98-A53H-01	618	0
TCGA-98-A53I-01	565	0
TCGA-98-A53J-01	630	0
TCGA-J1-A4AH-01	581	0
TCGA-L3-A4E7-01	392	0
TCGA-L3-A524-01	490	1
TCGA-LA-A446-01	401	0
TCGA-LA-A7SW-01	408	1
TCGA-MF-A522-01	360	1
TCGA-NC-A5HD-01	2	1
TCGA-NC-A5HE-01	2336	0
TCGA-NC-A5HF-01	138	1
TCGA-NC-A5HG-01	1963	0
TCGA-NC-A5HH-01	37	0
TCGA-NC-A5HI-01	1743	0
TCGA-NC-A5HJ-01	418	1
TCGA-NC-A5HK-01	128	0
TCGA-NC-A5HL-01	88	1
TCGA-NC-A5HM-01	1212	0
TCGA-NC-A5HN-01	1499	0
TCGA-NC-A5HO-01	1336	0
TCGA-NC-A5HP-01	770	1
TCGA-NC-A5HQ-01	448	1
TCGA-NC-A5HR-01	1244	0
TCGA-NC-A5HT-01	804	0
TCGA-NK-A5CR-01	2542	0
TCGA-NK-A5CT-01	1997	0
TCGA-NK-A5CX-01	111	0
TCGA-NK-A5D1-01	511	0
TCGA-NK-A7XE-01	13	0
TCGA-O2-A52N-01	1006	1
TCGA-O2-A52Q-01	113	1
TCGA-O2-A52S-01	387	1
TCGA-O2-A52V-01	1335	1
TCGA-O2-A52W-01	261	1
TCGA-O2-A5IB-01	340	1
TCGA-XC-AA0X-01	6	1
