# Supplementary material for: The value of CEP55 gene as a diagnostic biomarker and independent prognostic factor in LUAD and LUSC
Source: PLoS One. 2020 May 21;15(5):e0233283. doi: 10.1371/journal.pone.0233283 (PMC7241791; doi:10.1371/journal.pone.0233283)
Supplement: S3 Data — (TXT) [file pone.0233283.s003.txt]

Samples	RFS_time	RFS_status
TCGA-05-4249-01	1523	0
TCGA-05-4382-01	334	1
TCGA-05-4384-01	183	1
TCGA-05-4389-01	1369	0
TCGA-05-4390-01	395	1
TCGA-05-4398-01	1431	0
TCGA-05-4402-01	244	0
TCGA-05-4405-01	610	0
TCGA-05-4415-01	60	1
TCGA-05-4417-01	455	0
TCGA-05-4420-01	912	0
TCGA-05-4424-01	153	1
TCGA-05-4426-01	457	1
TCGA-05-4427-01	791	0
TCGA-05-4430-01	761	0
TCGA-05-4432-01	761	0
TCGA-05-4433-01	730	0
TCGA-05-5420-01	245	1
TCGA-05-5425-01	486	1
TCGA-05-5428-01	670	0
TCGA-38-4626-01	2518	1
TCGA-38-4628-01	1083	1
TCGA-38-4629-01	379	1
TCGA-38-4630-01	836	1
TCGA-38-4632-01	925	1
TCGA-38-6178-01	448	0
TCGA-38-7271-01	633	1
TCGA-38-A44F-01	133	0
TCGA-44-2655-01	1009	1
TCGA-44-2656-01	568	1
TCGA-44-2657-01	1351	0
TCGA-44-2659-01	1367	0
TCGA-44-2661-01	1159	0
TCGA-44-2662-01	1280	0
TCGA-44-2665-01	1301	0
TCGA-44-2666-01	97	0
TCGA-44-2668-01	433	1
TCGA-44-3396-01	1130	0
TCGA-44-3398-01	1163	0
TCGA-44-3918-01	511	1
TCGA-44-3919-01	984	1
TCGA-44-4112-01	808	0
TCGA-44-5643-01	1013	0
TCGA-44-5644-01	863	0
TCGA-44-5645-01	852	0
TCGA-44-6145-01	595	0
TCGA-44-6146-01	631	1
TCGA-44-6147-01	845	0
TCGA-44-6148-01	704	0
TCGA-44-6774-01	658	0
TCGA-44-6775-01	684	1
TCGA-44-6776-01	2616	0
TCGA-44-6777-01	987	0
TCGA-44-6778-01	1864	0
TCGA-44-6779-01	232	1
TCGA-44-7659-01	691	0
TCGA-44-7660-01	592	0
TCGA-44-7661-01	335	1
TCGA-44-7662-01	218	0
TCGA-44-7667-01	1097	0
TCGA-44-7669-01	525	1
TCGA-44-7670-01	882	0
TCGA-44-7671-01	883	1
TCGA-44-7672-01	719	0
TCGA-44-8117-01	385	0
TCGA-44-8119-01	285	0
TCGA-44-8120-01	260	0
TCGA-44-A479-01	437	1
TCGA-44-A47A-01	397	1
TCGA-44-A47B-01	287	0
TCGA-44-A47G-01	351	0
TCGA-44-A4SS-01	415	0
TCGA-44-A4SU-01	260	1
TCGA-49-4486-01	2045	1
TCGA-49-4487-01	697	1
TCGA-49-4488-01	634	1
TCGA-49-4490-01	385	0
TCGA-49-4501-01	545	1
TCGA-49-4505-01	417	1
TCGA-49-4506-01	692	1
TCGA-49-4507-01	158	1
TCGA-49-4510-01	502	1
TCGA-49-4512-01	905	0
TCGA-49-4514-01	1700	0
TCGA-49-6742-01	214	1
TCGA-49-6743-01	1621	0
TCGA-49-6744-01	1683	0
TCGA-49-6745-01	522	0
TCGA-49-6761-01	354	0
TCGA-49-AAR0-01	4765	0
TCGA-49-AAR2-01	2224	0
TCGA-49-AAR3-01	1893	0
TCGA-49-AAR4-01	879	0
TCGA-49-AAR9-01	260	0
TCGA-49-AARO-01	3521	1
TCGA-49-AARQ-01	6732	0
TCGA-49-AARR-01	4812	1
TCGA-4B-A93V-01	251	1
TCGA-50-5044-01	483	1
TCGA-50-5045-01	1433	1
TCGA-50-5049-01	2544	1
TCGA-50-5051-01	184	1
TCGA-50-5055-01	771	1
TCGA-50-5066-01	1442	0
TCGA-50-5066-02	1442	0
TCGA-50-5068-01	686	1
TCGA-50-5072-01	213	1
TCGA-50-5930-01	177	1
TCGA-50-5931-01	425	1
TCGA-50-5932-01	1090	1
TCGA-50-5933-01	2393	0
TCGA-50-5935-01	653	0
TCGA-50-5936-01	150	1
TCGA-50-5939-01	460	0
TCGA-50-5941-01	1474	0
TCGA-50-5942-01	1378	1
TCGA-50-5944-01	1750	0
TCGA-50-5946-01	811	1
TCGA-50-5946-02	811	1
TCGA-50-6590-01	1288	0
TCGA-50-6591-01	119	0
TCGA-50-6592-01	777	0
TCGA-50-6593-01	266	1
TCGA-50-6594-01	285	1
TCGA-50-6595-01	182	1
TCGA-50-6597-01	1268	0
TCGA-50-6673-01	22	0
TCGA-50-7109-01	15	1
TCGA-50-8457-01	1125	0
TCGA-50-8459-01	1119	0
TCGA-50-8460-01	829	0
TCGA-53-7624-01	400	1
TCGA-53-7626-01	865	1
TCGA-53-A4EZ-01	1071	0
TCGA-55-1592-01	452	1
TCGA-55-1595-01	1479	0
TCGA-55-1596-01	2065	0
TCGA-55-5899-01	930	0
TCGA-55-6543-01	435	0
TCGA-55-6642-01	2449	0
TCGA-55-6712-01	171	0
TCGA-55-6968-01	1293	0
TCGA-55-6970-01	457	1
TCGA-55-6971-01	1400	0
TCGA-55-6972-01	1632	0
TCGA-55-6975-01	118	0
TCGA-55-6978-01	42	1
TCGA-55-6979-01	195	1
TCGA-55-6980-01	2109	0
TCGA-55-6981-01	1379	0
TCGA-55-6982-01	183	1
TCGA-55-6983-01	2823	0
TCGA-55-6984-01	724	1
TCGA-55-6985-01	1233	0
TCGA-55-6986-01	3261	0
TCGA-55-6987-01	2137	0
TCGA-55-7227-01	255	1
TCGA-55-7281-01	339	1
TCGA-55-7283-01	609	0
TCGA-55-7284-01	231	1
TCGA-55-7570-01	824	0
TCGA-55-7573-01	487	0
TCGA-55-7574-01	478	1
TCGA-55-7576-01	670	0
TCGA-55-7724-01	705	0
TCGA-55-7725-01	442	0
TCGA-55-7726-01	652	0
TCGA-55-7727-01	119	0
TCGA-55-7728-01	704	0
TCGA-55-7815-01	592	1
TCGA-55-7816-01	468	0
TCGA-55-7903-01	567	0
TCGA-55-7907-01	294	1
TCGA-55-7910-01	1018	1
TCGA-55-7911-01	515	1
TCGA-55-7913-01	480	1
TCGA-55-7914-01	187	0
TCGA-55-7994-01	603	0
TCGA-55-7995-01	468	1
TCGA-55-8085-01	904	0
TCGA-55-8087-01	462	0
TCGA-55-8089-01	702	0
TCGA-55-8090-01	548	1
TCGA-55-8091-01	600	0
TCGA-55-8092-01	127	1
TCGA-55-8094-01	541	0
TCGA-55-8096-01	566	1
TCGA-55-8097-01	476	0
TCGA-55-8203-01	547	0
TCGA-55-8204-01	515	0
TCGA-55-8205-01	495	1
TCGA-55-8206-01	888	0
TCGA-55-8207-01	977	0
TCGA-55-8208-01	511	1
TCGA-55-8299-01	274	1
TCGA-55-8301-01	238	1
TCGA-55-8302-01	478	0
TCGA-55-8505-01	440	0
TCGA-55-8506-01	11	0
TCGA-55-8507-01	418	0
TCGA-55-8508-01	617	0
TCGA-55-8510-01	539	0
TCGA-55-8511-01	460	1
TCGA-55-8512-01	607	0
TCGA-55-8513-01	317	1
TCGA-55-8514-01	520	0
TCGA-55-8614-01	536	0
TCGA-55-8615-01	224	1
TCGA-55-8616-01	48	0
TCGA-55-8619-01	416	0
TCGA-55-8620-01	375	0
TCGA-55-8621-01	515	0
TCGA-55-A48X-01	615	1
TCGA-55-A48Y-01	630	0
TCGA-55-A48Z-01	536	1
TCGA-55-A490-01	99	0
TCGA-55-A491-01	626	0
TCGA-55-A492-01	596	0
TCGA-55-A493-01	28	0
TCGA-55-A494-01	481	0
TCGA-55-A4DF-01	515	1
TCGA-55-A4DG-01	608	0
TCGA-55-A57B-01	546	0
TCGA-62-8394-01	139	0
TCGA-62-8395-01	395	1
TCGA-62-8397-01	1289	0
TCGA-62-8398-01	444	0
TCGA-62-8399-01	2696	0
TCGA-62-8402-01	772	1
TCGA-62-A46R-01	1725	0
TCGA-62-A46U-01	2067	0
TCGA-62-A46V-01	2199	0
TCGA-62-A471-01	1246	0
TCGA-62-A472-01	290	1
TCGA-64-1676-01	1728	0
TCGA-64-1677-01	360	1
TCGA-64-1678-01	1189	0
TCGA-64-1679-01	2488	0
TCGA-64-1680-01	1126	0
TCGA-64-1681-01	439	1
TCGA-64-5774-01	277	1
TCGA-64-5775-01	62	0
TCGA-64-5778-01	1168	1
TCGA-64-5779-01	795	1
TCGA-64-5781-01	96	1
TCGA-67-6215-01	174	0
TCGA-67-6216-01	141	0
TCGA-67-6217-01	296	1
TCGA-69-7760-01	202	0
TCGA-69-7761-01	186	0
TCGA-69-7763-01	690	0
TCGA-69-7764-01	414	0
TCGA-69-7765-01	165	0
TCGA-69-7973-01	230	0
TCGA-69-7974-01	184	0
TCGA-69-7978-01	134	0
TCGA-69-7980-01	362	0
TCGA-69-8253-01	426	0
TCGA-69-8254-01	409	0
TCGA-69-8255-01	129	0
TCGA-69-8453-01	813	0
TCGA-69-A59K-01	522	0
TCGA-71-6725-01	164	1
TCGA-71-8520-01	179	1
TCGA-73-4658-01	1600	0
TCGA-73-4659-01	316	1
TCGA-73-4662-01	2515	0
TCGA-73-4668-01	282	1
TCGA-73-4670-01	131	0
TCGA-73-4675-01	361	1
TCGA-73-4677-01	38	0
TCGA-73-7498-01	1189	0
TCGA-73-7499-01	1447	1
TCGA-73-A9RS-01	340	0
TCGA-75-5125-01	1752	1
TCGA-75-5146-01	1773	1
TCGA-75-5147-01	1333	0
TCGA-75-6206-01	2590	0
TCGA-75-6212-01	1340	1
TCGA-75-6214-01	419	1
TCGA-75-7025-01	1481	1
TCGA-75-7027-01	2949	1
TCGA-78-7143-01	4608	1
TCGA-78-7145-01	422	1
TCGA-78-7147-01	578	1
TCGA-78-7148-01	182	1
TCGA-78-7150-01	139	1
TCGA-78-7152-01	1202	1
TCGA-78-7155-01	209	1
TCGA-78-7158-01	132	1
TCGA-78-7161-01	162	1
TCGA-78-7162-01	2740	1
TCGA-78-7166-01	258	0
TCGA-78-7167-01	726	1
TCGA-78-7220-01	531	1
TCGA-78-7535-01	809	1
TCGA-78-7536-01	231	1
TCGA-78-7539-01	688	1
TCGA-78-7633-01	1450	1
TCGA-78-8640-01	7062	0
TCGA-80-5608-01	2832	0
TCGA-80-5611-01	2595	0
TCGA-83-5908-01	824	0
TCGA-86-6562-01	274	1
TCGA-86-6851-01	179	0
TCGA-86-7701-01	900	1
TCGA-86-7711-01	1046	0
TCGA-86-7713-01	1157	0
TCGA-86-7714-01	625	0
TCGA-86-7953-01	997	0
TCGA-86-7954-01	605	0
TCGA-86-7955-01	820	1
TCGA-86-8054-01	1148	0
TCGA-86-8055-01	124	0
TCGA-86-8056-01	139	0
TCGA-86-8073-01	740	0
TCGA-86-8075-01	694	0
TCGA-86-8076-01	993	0
TCGA-86-8278-01	944	0
TCGA-86-8279-01	949	0
TCGA-86-8280-01	701	0
TCGA-86-8358-01	653	0
TCGA-86-8585-01	353	0
TCGA-86-8668-01	423	0
TCGA-86-8669-01	849	1
TCGA-86-8671-01	839	0
TCGA-86-8672-01	19	0
TCGA-86-8673-01	636	1
TCGA-86-8674-01	806	0
TCGA-86-A456-01	896	0
TCGA-86-A4D0-01	116	0
TCGA-86-A4JF-01	737	0
TCGA-86-A4P7-01	415	0
TCGA-86-A4P8-01	805	0
TCGA-91-6828-01	323	0
TCGA-91-6829-01	1258	0
TCGA-91-6830-01	18	1
TCGA-91-6831-01	310	0
TCGA-91-6835-01	79	0
TCGA-91-6836-01	417	0
TCGA-91-6840-01	372	0
TCGA-91-6847-01	772	1
TCGA-91-6848-01	224	0
TCGA-91-7771-01	492	0
TCGA-91-8496-01	505	0
TCGA-91-8497-01	434	0
TCGA-91-8499-01	36	0
TCGA-91-A4BD-01	603	0
TCGA-93-7347-01	683	0
TCGA-93-7348-01	531	0
TCGA-93-8067-01	186	0
TCGA-93-A4JN-01	718	0
TCGA-93-A4JO-01	33	0
TCGA-93-A4JP-01	497	1
TCGA-93-A4JQ-01	526	0
TCGA-95-7039-01	1258	1
TCGA-95-7562-01	87	0
TCGA-95-7567-01	568	0
TCGA-95-7944-01	377	0
TCGA-95-7947-01	477	0
TCGA-95-7948-01	476	0
TCGA-95-8039-01	228	1
TCGA-95-8494-01	84	0
TCGA-95-A4VK-01	496	1
TCGA-95-A4VN-01	553	0
TCGA-95-A4VP-01	216	1
TCGA-97-7546-01	1255	1
TCGA-97-7547-01	1147	1
TCGA-97-7552-01	798	1
TCGA-97-7553-01	1870	0
TCGA-97-7554-01	775	0
TCGA-97-7937-01	564	0
TCGA-97-7938-01	18	0
TCGA-97-7941-01	484	0
TCGA-97-8171-01	441	1
TCGA-97-8172-01	545	0
TCGA-97-8174-01	164	0
TCGA-97-8175-01	294	1
TCGA-97-8176-01	468	0
TCGA-97-8177-01	499	0
TCGA-97-8179-01	435	0
TCGA-97-8547-01	657	0
TCGA-97-8552-01	626	0
TCGA-97-A4LX-01	614	0
TCGA-97-A4M0-01	652	0
TCGA-97-A4M1-01	601	0
TCGA-97-A4M2-01	624	0
TCGA-97-A4M3-01	54	1
TCGA-97-A4M5-01	634	0
TCGA-97-A4M6-01	568	0
TCGA-97-A4M7-01	629	0
TCGA-99-7458-01	747	0
TCGA-99-8025-01	1060	0
TCGA-99-8028-01	1118	0
TCGA-99-8033-01	656	0
TCGA-99-AA5R-01	658	0
TCGA-J2-8192-01	482	1
TCGA-J2-8194-01	470	1
TCGA-J2-A4AD-01	524	1
TCGA-J2-A4AE-01	1079	0
TCGA-J2-A4AG-01	988	0
TCGA-L4-A4E5-01	578	0
TCGA-L4-A4E6-01	435	0
TCGA-L9-A443-01	193	0
TCGA-L9-A444-01	307	0
TCGA-L9-A50W-01	389	1
TCGA-L9-A743-01	664	0
TCGA-L9-A7SV-01	565	0
TCGA-L9-A8F4-01	476	0
TCGA-MN-A4N1-01	827	0
TCGA-MN-A4N4-01	1175	0
TCGA-MN-A4N5-01	84	0
TCGA-MP-A4T6-01	1790	0
TCGA-MP-A4T9-01	1248	1
TCGA-MP-A4TC-01	74	0
TCGA-MP-A4TE-01	845	1
TCGA-MP-A4TH-01	741	0
TCGA-MP-A4TK-01	545	1
TCGA-MP-A5C7-01	2248	0
TCGA-NJ-A4YF-01	2161	0
TCGA-NJ-A4YG-01	2261	0
TCGA-NJ-A4YI-01	4	0
TCGA-NJ-A4YP-01	50	0
TCGA-NJ-A4YQ-01	1432	0
TCGA-NJ-A55A-01	15	0
TCGA-NJ-A55O-01	13	0
TCGA-NJ-A55R-01	603	0
TCGA-NJ-A7XG-01	617	0
TCGA-S2-AA1A-01	513	0
