# Supplementary material for: The value of CEP55 gene as a diagnostic biomarker and independent prognostic factor in LUAD and LUSC
Source: PLoS One. 2020 May 21;15(5):e0233283. doi: 10.1371/journal.pone.0233283 (PMC7241791; doi:10.1371/journal.pone.0233283)
Supplement: S4 Data — (TXT) [file pone.0233283.s004.txt]

Samples	RFS_time	RFS_status
TCGA-18-3406-01	357	1
TCGA-18-3407-01	136	0
TCGA-18-3408-01	1793	1
TCGA-18-3409-01	2291	1
TCGA-18-3410-01	146	0
TCGA-18-3412-01	273	1
TCGA-18-3414-01	716	0
TCGA-18-3415-01	2803	0
TCGA-18-3416-01	940	1
TCGA-18-3419-01	2811	0
TCGA-18-3421-01	2645	0
TCGA-21-1070-01	3636	0
TCGA-21-1071-01	993	1
TCGA-21-1072-01	3016	0
TCGA-21-1075-01	2134	0
TCGA-21-1076-01	1575	1
TCGA-21-1077-01	644	1
TCGA-21-1078-01	257	1
TCGA-21-1079-01	317	1
TCGA-21-1080-01	3724	0
TCGA-21-1081-01	284	0
TCGA-21-1082-01	3644	0
TCGA-21-1083-01	1315	0
TCGA-21-5782-01	962	0
TCGA-21-5784-01	1268	0
TCGA-21-5786-01	817	1
TCGA-21-5787-01	103	1
TCGA-21-A5DI-01	979	0
TCGA-22-0944-01	223	0
TCGA-22-1000-01	263	1
TCGA-22-1002-01	131	0
TCGA-22-1005-01	1953	0
TCGA-22-1011-01	53	0
TCGA-22-1012-01	429	0
TCGA-22-1016-01	822	0
TCGA-22-1017-01	904	1
TCGA-22-4591-01	443	1
TCGA-22-4593-01	1067	0
TCGA-22-4595-01	584	1
TCGA-22-4596-01	17	0
TCGA-22-4601-01	525	1
TCGA-22-4604-01	306	1
TCGA-22-4605-01	974	0
TCGA-22-4607-01	587	0
TCGA-22-4609-01	291	0
TCGA-22-5472-01	902	1
TCGA-22-5473-01	1655	1
TCGA-22-5474-01	445	0
TCGA-22-5477-01	511	1
TCGA-22-5478-01	24	0
TCGA-22-5480-01	1779	1
TCGA-22-5481-01	346	1
TCGA-22-5482-01	357	0
TCGA-22-5483-01	568	1
TCGA-22-5485-01	840	1
TCGA-22-5489-01	730	1
TCGA-22-A5C4-01	671	0
TCGA-33-4532-01	3924	0
TCGA-33-4533-01	4068	0
TCGA-33-4547-01	2419	0
TCGA-33-4582-01	2923	1
TCGA-33-4583-01	4601	0
TCGA-33-4586-01	169	1
TCGA-33-4587-01	1656	0
TCGA-33-4589-01	47	0
TCGA-33-6737-01	601	0
TCGA-33-6738-01	1927	0
TCGA-33-A4WN-01	143	0
TCGA-33-A5GW-01	9	0
TCGA-33-AAS8-01	1114	0
TCGA-33-AASI-01	1344	0
TCGA-34-2596-01	80	0
TCGA-34-2600-01	1874	0
TCGA-34-2608-01	1000	0
TCGA-34-5231-01	1984	0
TCGA-34-5232-01	2471	0
TCGA-34-5234-01	2271	0
TCGA-34-5236-01	113	1
TCGA-34-5239-01	1530	1
TCGA-34-5240-01	1541	0
TCGA-34-5241-01	515	0
TCGA-34-5927-01	1361	0
TCGA-34-5928-01	1196	0
TCGA-34-5929-01	151	0
TCGA-34-8454-01	1180	0
TCGA-34-8456-01	804	0
TCGA-34-A5IX-01	1031	0
TCGA-37-4129-01	242	0
TCGA-37-A5EL-01	946	1
TCGA-37-A5EM-01	867	0
TCGA-37-A5EN-01	660	0
TCGA-39-5011-01	4053	0
TCGA-39-5016-01	3850	0
TCGA-39-5019-01	3387	0
TCGA-39-5021-01	1875	1
TCGA-39-5022-01	1448	1
TCGA-39-5024-01	2510	0
TCGA-39-5027-01	3081	1
TCGA-39-5028-01	52	0
TCGA-39-5029-01	491	1
TCGA-39-5030-01	59	0
TCGA-39-5031-01	1841	0
TCGA-39-5034-01	352	1
TCGA-39-5035-01	2080	0
TCGA-39-5036-01	2165	0
TCGA-39-5037-01	1690	0
TCGA-39-5039-01	544	0
TCGA-39-5040-01	442	1
TCGA-43-2576-01	1223	0
TCGA-43-2578-01	684	0
TCGA-43-2581-01	1176	0
TCGA-43-3394-01	1190	0
TCGA-43-3920-01	1007	0
TCGA-43-5668-01	470	1
TCGA-43-5670-01	849	0
TCGA-43-6143-01	699	0
TCGA-43-6647-01	757	0
TCGA-43-6770-01	653	0
TCGA-43-6771-01	154	1
TCGA-43-7656-01	596	0
TCGA-43-7657-01	236	0
TCGA-43-7658-01	2305	1
TCGA-43-8115-01	407	0
TCGA-43-8116-01	358	0
TCGA-43-8118-01	89	0
TCGA-43-A474-01	353	0
TCGA-43-A475-01	296	0
TCGA-43-A56U-01	432	0
TCGA-43-A56V-01	355	1
TCGA-46-3765-01	405	0
TCGA-46-3766-01	370	0
TCGA-46-3767-01	388	0
TCGA-46-3768-01	299	0
TCGA-46-3769-01	135	0
TCGA-46-6025-01	324	0
TCGA-46-6026-01	423	0
TCGA-51-4079-01	12	0
TCGA-51-4080-01	12	0
TCGA-51-4081-01	911	0
TCGA-51-6867-01	788	1
TCGA-52-7622-01	862	0
TCGA-52-7810-01	923	0
TCGA-52-7811-01	153	1
TCGA-52-7812-01	791	1
TCGA-56-1622-01	881	0
TCGA-56-5897-01	378	0
TCGA-56-5898-01	555	0
TCGA-56-6545-01	666	0
TCGA-56-7221-01	608	0
TCGA-56-7222-01	427	1
TCGA-56-7223-01	132	1
TCGA-56-7579-01	149	1
TCGA-56-7580-01	925	0
TCGA-56-7582-01	601	0
TCGA-56-7730-01	198	0
TCGA-56-7731-01	3	0
TCGA-56-7822-01	301	1
TCGA-56-7823-01	1011	0
TCGA-56-8082-01	455	0
TCGA-56-8083-01	150	0
TCGA-56-8304-01	106	0
TCGA-56-8305-01	105	0
TCGA-56-8307-01	818	0
TCGA-56-8308-01	517	0
TCGA-56-8309-01	428	0
TCGA-56-8503-01	41	0
TCGA-56-8504-01	510	0
TCGA-56-8622-01	55	0
TCGA-56-8623-01	645	1
TCGA-56-8624-01	420	0
TCGA-56-8625-01	272	1
TCGA-56-8626-01	302	0
TCGA-56-8628-01	616	0
TCGA-56-8629-01	481	0
TCGA-56-A49D-01	637	0
TCGA-56-A4BW-01	585	0
TCGA-56-A4BX-01	405	0
TCGA-56-A4BY-01	543	0
TCGA-56-A4ZJ-01	640	0
TCGA-56-A4ZK-01	570	0
TCGA-56-A5DR-01	4	0
TCGA-56-A5DS-01	8	0
TCGA-56-A62T-01	440	0
TCGA-58-8386-01	1	0
TCGA-58-8387-01	403	0
TCGA-58-8388-01	412	0
TCGA-58-8390-01	911	0
TCGA-58-8391-01	2033	1
TCGA-58-8393-01	1058	0
TCGA-58-A46J-01	2589	0
TCGA-58-A46L-01	1723	0
TCGA-58-A46M-01	1072	0
TCGA-58-A46N-01	630	1
TCGA-60-2695-01	642	0
TCGA-60-2696-01	109	0
TCGA-60-2697-01	200	1
TCGA-60-2698-01	114	1
TCGA-60-2703-01	1757	1
TCGA-60-2704-01	1045	1
TCGA-60-2706-01	2820	0
TCGA-60-2707-01	579	1
TCGA-60-2708-01	2447	0
TCGA-60-2709-01	1505	0
TCGA-60-2710-01	2024	0
TCGA-60-2711-01	1260	0
TCGA-60-2712-01	274	0
TCGA-60-2713-01	1433	1
TCGA-60-2714-01	1531	0
TCGA-60-2715-01	1075	0
TCGA-60-2716-01	1475	0
TCGA-60-2719-01	1297	0
TCGA-60-2721-01	983	0
TCGA-60-2722-01	851	1
TCGA-60-2723-01	1092	0
TCGA-60-2724-01	717	0
TCGA-60-2725-01	816	0
TCGA-60-2726-01	358	0
TCGA-63-6202-01	1602	0
TCGA-63-7020-01	2133	0
TCGA-63-7021-01	1503	1
TCGA-63-7022-01	2073	0
TCGA-63-7023-01	1682	0
TCGA-63-A5MB-01	3123	0
TCGA-63-A5MG-01	2148	0
TCGA-63-A5MH-01	2026	0
TCGA-63-A5MI-01	1784	0
TCGA-63-A5MJ-01	1824	0
TCGA-63-A5ML-01	1386	0
TCGA-63-A5MM-01	218	1
TCGA-63-A5MN-01	320	1
TCGA-63-A5MR-01	2716	0
TCGA-63-A5MS-01	2381	0
TCGA-63-A5MV-01	1100	0
TCGA-63-A5MW-01	1639	0
TCGA-63-A5MY-01	1052	0
TCGA-66-2734-01	1311	0
TCGA-66-2742-01	641	0
TCGA-66-2757-01	912	1
TCGA-66-2758-01	639	0
TCGA-66-2759-01	762	0
TCGA-66-2771-01	578	0
TCGA-66-2778-01	578	0
TCGA-66-2782-01	304	1
TCGA-66-2783-01	759	0
TCGA-66-2786-01	790	0
TCGA-66-2787-01	1217	0
TCGA-66-2788-01	699	0
TCGA-66-2790-01	699	1
TCGA-66-2792-01	913	0
TCGA-66-2794-01	1645	0
TCGA-66-2800-01	1492	0
TCGA-68-7755-01	83	0
TCGA-68-7756-01	202	0
TCGA-68-7757-01	211	0
TCGA-68-8250-01	244	0
TCGA-68-8251-01	406	0
TCGA-68-A59I-01	159	1
TCGA-68-A59J-01	409	0
TCGA-70-6722-01	293	1
TCGA-70-6723-01	312	1
TCGA-77-6842-01	201	1
TCGA-77-6844-01	1788	1
TCGA-77-6845-01	708	0
TCGA-77-7140-01	250	1
TCGA-77-7338-01	5	0
TCGA-77-8007-01	139	1
TCGA-77-8009-01	607	1
TCGA-77-8130-01	4471	1
TCGA-77-8136-01	1189	0
TCGA-77-8138-01	539	0
TCGA-77-8139-01	3166	0
TCGA-77-8150-01	1456	1
TCGA-77-8153-01	1992	0
TCGA-77-8154-01	1841	0
TCGA-77-A5G3-01	4570	0
TCGA-85-6175-01	294	0
TCGA-85-6560-01	1259	0
TCGA-85-6561-01	1224	0
TCGA-85-6798-01	180	1
TCGA-85-7696-01	1111	0
TCGA-85-7697-01	1063	0
TCGA-85-7698-01	650	1
TCGA-85-7699-01	760	1
TCGA-85-7710-01	42	0
TCGA-85-7844-01	911	0
TCGA-85-7950-01	576	0
TCGA-85-8048-01	765	0
TCGA-85-8049-01	579	0
TCGA-85-8052-01	734	0
TCGA-85-8070-01	960	0
TCGA-85-8071-01	815	0
TCGA-85-8072-01	932	0
TCGA-85-8276-01	1048	1
TCGA-85-8277-01	307	0
TCGA-85-8287-01	23	0
TCGA-85-8288-01	402	0
TCGA-85-8350-01	683	0
TCGA-85-8351-01	510	0
TCGA-85-8352-01	128	1
TCGA-85-8353-01	94	0
TCGA-85-8354-01	995	0
TCGA-85-8355-01	61	0
TCGA-85-8580-01	1113	0
TCGA-85-8582-01	1160	0
TCGA-85-8664-01	434	1
TCGA-85-8666-01	687	0
TCGA-85-A4CN-01	1038	0
TCGA-85-A4JB-01	942	0
TCGA-85-A4JC-01	548	1
TCGA-85-A4PA-01	741	0
TCGA-85-A4QR-01	600	0
TCGA-85-A50M-01	826	0
TCGA-85-A50Z-01	462	1
TCGA-85-A510-01	363	1
TCGA-85-A511-01	390	1
TCGA-85-A512-01	465	0
TCGA-85-A513-01	910	0
TCGA-85-A53L-01	377	0
TCGA-85-A5B5-01	111	0
TCGA-90-6837-01	758	0
TCGA-90-7766-01	289	1
TCGA-90-7769-01	358	0
TCGA-90-7964-01	428	0
TCGA-90-A4ED-01	615	0
TCGA-90-A4EE-01	688	0
TCGA-90-A59Q-01	274	1
TCGA-92-7340-01	82	0
TCGA-92-7341-01	106	0
TCGA-92-8063-01	122	0
TCGA-92-8064-01	160	0
TCGA-92-8065-01	70	0
TCGA-94-7033-01	640	0
TCGA-94-7557-01	5	0
TCGA-94-7943-01	556	1
TCGA-94-8035-01	122	0
TCGA-94-8490-01	153	0
TCGA-94-8491-01	641	1
TCGA-94-A4VJ-01	430	0
TCGA-94-A5I4-01	314	1
TCGA-94-A5I6-01	481	1
TCGA-96-7545-01	1693	1
TCGA-96-8169-01	557	0
TCGA-96-8170-01	531	0
TCGA-96-A4JK-01	589	0
TCGA-96-A4JL-01	842	0
TCGA-98-7454-01	652	0
TCGA-98-8021-01	918	1
TCGA-98-8022-01	933	0
TCGA-98-8023-01	649	0
TCGA-98-A538-01	826	0
TCGA-98-A539-01	173	1
TCGA-98-A53A-01	552	0
TCGA-98-A53B-01	61	0
TCGA-98-A53C-01	822	0
TCGA-98-A53D-01	413	1
TCGA-98-A53H-01	427	1
TCGA-98-A53I-01	565	0
TCGA-98-A53J-01	630	0
TCGA-J1-A4AH-01	581	0
TCGA-L3-A4E7-01	392	0
TCGA-L3-A524-01	490	0
TCGA-LA-A446-01	401	0
TCGA-LA-A7SW-01	311	1
TCGA-MF-A522-01	173	1
TCGA-NC-A5HD-01	2	0
TCGA-NC-A5HE-01	2336	0
TCGA-NC-A5HG-01	1963	0
TCGA-NC-A5HH-01	37	0
TCGA-NC-A5HI-01	1743	0
TCGA-NC-A5HK-01	128	0
TCGA-NC-A5HL-01	88	0
TCGA-NC-A5HM-01	1212	0
TCGA-NC-A5HN-01	1499	0
TCGA-NC-A5HO-01	1336	0
TCGA-NC-A5HP-01	770	0
TCGA-NC-A5HQ-01	448	0
TCGA-NC-A5HR-01	1244	0
TCGA-NC-A5HT-01	804	0
TCGA-NK-A5CR-01	2542	0
TCGA-NK-A5CT-01	1990	1
TCGA-NK-A5CX-01	111	0
TCGA-NK-A5D1-01	151	1
TCGA-NK-A7XE-01	13	0
TCGA-O2-A52N-01	1006	0
TCGA-O2-A52W-01	261	0
TCGA-XC-AA0X-01	6	0
