# Supplementary material for: The value of CEP55 gene as a diagnostic biomarker and independent prognostic factor in LUAD and LUSC
Source: PLoS One. 2020 May 21;15(5):e0233283. doi: 10.1371/journal.pone.0233283 (PMC7241791; doi:10.1371/journal.pone.0233283)
Supplement: S5 Data — (TXT) [file pone.0233283.s005.txt]

ID	Description	GeneRatio	BgRatio	pvalue	p.adjust	qvalue	geneID	Count
hsa04110	Cell cycle	31/97	124/7857	2.43515499065072e-33	2.09423329195962e-31	1.64052546738575e-31	9133/701/5347/699/7272/890/991/983/891/9700/995/8318/990/993/23594/4085/1111/4998/9088/10926/4175/1870/4173/898/4171/9232/9134/4176/8317/1869/9184	31
hsa03030	DNA replication	12/97	36/7857	6.11730922210851e-15	2.63044296550666e-13	2.06056731692076e-13	4175/2237/5427/4173/5984/4171/4176/5557/1763/10535/5985/23649	12
hsa04114	Oocyte meiosis	16/97	125/7857	1.70784042725214e-12	4.89580922478948e-11	3.83515043312762e-11	9133/5347/699/151648/991/983/6790/891/9700/995/4085/9088/26271/898/9232/9134	16
hsa03460	Fanconi anemia pathway	11/97	54/7857	3.51811887889404e-11	7.56395558962219e-10	5.92525284866365e-10	5888/29089/146956/55215/641/672/2187/83990/2177/2189/675	11
hsa03440	Homologous recombination	9/97	41/7857	1.15618610169726e-09	1.98864009491929e-08	1.55780864228684e-08	8438/5888/146956/641/672/7516/25788/83990/675	9
hsa04914	Progesterone-mediated oocyte maturation	11/97	99/7857	2.93720731858861e-08	4.20999715664367e-07	3.29791698929247e-07	9133/5347/699/890/983/6790/891/995/993/4085/9088	11
hsa05166	Human T-cell leukemia virus 1 infection	14/97	219/7857	4.07216354470506e-07	5.00294378349479e-06	3.91907468964096e-06	9133/701/890/991/9700/4085/1111/1870/898/9232/9134/5902/1869/9184	14
hsa04218	Cellular senescence	12/97	160/7857	5.37985099284403e-07	5.78333981730733e-06	4.53040083607918e-06	9133/890/2305/983/4605/891/993/1111/1870/898/9134/1869	12
hsa04115	p53 signaling pathway	8/97	72/7857	2.521132303763e-06	2.40908197915131e-05	1.88716336188107e-05	9133/983/51512/6241/891/1111/898/9134	8
hsa03430	Mismatch repair	3/97	23/7857	0.00270049574163702	0.0232242633780783	0.0181928134173441	9156/5984/5985	3
hsa05206	MicroRNAs in cancer	10/97	299/7857	0.00368069548232917	0.0287763464982099	0.02254205845637	9493/113130/995/993/672/1870/898/2146/9134/1869	10
hsa05222	Small cell lung cancer	5/97	93/7857	0.00570939959539837	0.0409173637670217	0.0320527696583768	1870/898/9134/1163/1869	5
hsa04210	Apoptosis	6/97	136/7857	0.00656853744722913	0.0434534015739773	0.0340393843419161	332/4001/10376/84790/1515/84823	6
hsa03410	Base excision repair	3/97	33/7857	0.00761098669362423	0.0467532039751203	0.0366242968715752	2237/5427/55247	3
