# Supplementary material for: The value of CEP55 gene as a diagnostic biomarker and independent prognostic factor in LUAD and LUSC
Source: PLoS One. 2020 May 21;15(5):e0233283. doi: 10.1371/journal.pone.0233283 (PMC7241791; doi:10.1371/journal.pone.0233283)
Supplement: S6 Data — (TXT) [file pone.0233283.s006.txt]

ID	Description	GeneRatio	BgRatio	pvalue	p.adjust	qvalue	geneID	Count
hsa04110	Cell cycle	12/56	124/7857	4.32721429457702e-11	4.88975215287204e-09	4.55496241534424e-09	983/23594/890/891/699/9133/5347/10926/990/993/7272/9232	12
hsa04114	Oocyte meiosis	10/56	125/7857	1.38720875449163e-08	7.83772946287772e-07	7.30109870785069e-07	983/891/699/9133/151648/5347/3479/6790/9232/367	10
hsa04914	Progesterone-mediated oocyte maturation	9/56	99/7857	2.5726635676753e-08	9.6903661049103e-07	9.02688971114141e-07	983/890/891/699/9133/5347/3479/6790/993	9
hsa04115	p53 signaling pathway	6/56	72/7857	1.08394684344337e-05	0.000306214983272751	0.000285249169327202	983/891/9133/3479/51512/6241	6
hsa04218	Cellular senescence	7/56	160/7857	0.000127725250572393	0.00288659066293608	0.00268895264362932	983/890/891/9133/4605/993/2305	7
hsa04068	FoxO signaling pathway	5/56	132/7857	0.00238574787053139	0.0449315848950078	0.0418552257987963	891/9133/5347/3479/1147	5
