# Supplementary material for: The value of CEP55 gene as a diagnostic biomarker and independent prognostic factor in LUAD and LUSC
Source: PLoS One. 2020 May 21;15(5):e0233283. doi: 10.1371/journal.pone.0233283 (PMC7241791; doi:10.1371/journal.pone.0233283)
Supplement: S7 Data — (TXT) [file pone.0233283.s007.txt]

ONTOLOGY	ID	Description	GeneRatio	BgRatio	pvalue	p.adjust	qvalue	geneID	Count
BP	GO:0000280	nuclear division	80/239	416/18493	2.2566716965574e-72	4.19063934050708e-69	3.26623535028044e-69	KIF11/TPX2/KIF23/KIF2C/CCNB2/BUB1B/PLK1/BUB1/NCAPG/TTK/NCAPH/CDCA5/CCNA2/DLGAP5/PRC1/SGO1/NUSAP1/KIF4A/ASPM/CDCA8/CDC20/NDC80/NUF2/NEK2/KIF14/ZWINT/CENPE/SPAG5/UBE2C/TOP2A/ANLN/AURKB/RACGAP1/KIF18B/AURKA/MYBL2/KIFC1/CCNB1/KIF20B/MKI67/SGO2/ESPL1/CDC25C/CDC6/RAD51/TRIP13/CENPF/MAD2L1/CHEK1/DSCC1/TACC3/HASPIN/PKMYT1/EME1/BLM/NCAPD2/PSRC1/FBXO5/KIF18A/CDT1/UBE2S/KNTC1/CCNE1/RAD54B/CCNF/PSMC3IP/MND1/…	80
BP	GO:0048285	organelle fission	81/239	458/18493	3.15461329941434e-70	2.92905844850621e-67	2.28294383510248e-67	KIF11/TPX2/KIF23/KIF2C/CCNB2/BUB1B/PLK1/BUB1/NCAPG/TTK/NCAPH/CDCA5/CCNA2/DLGAP5/PRC1/SGO1/NUSAP1/KIF4A/ASPM/CDCA8/CDC20/NDC80/NUF2/NEK2/KIF14/ZWINT/CENPE/SPAG5/UBE2C/TOP2A/ANLN/AURKB/RACGAP1/KIF18B/AURKA/MYBL2/KIFC1/CCNB1/KIF20B/MKI67/SGO2/ESPL1/MTFR2/CDC25C/CDC6/RAD51/TRIP13/CENPF/MAD2L1/CHEK1/DSCC1/TACC3/HASPIN/PKMYT1/EME1/BLM/NCAPD2/PSRC1/FBXO5/KIF18A/CDT1/UBE2S/KNTC1/CCNE1/RAD54B/CCNF/PSMC3IP…	81
BP	GO:0007059	chromosome segregation	71/239	312/18493	2.38653434021096e-69	1.47726475659058e-66	1.15139814659301e-66	HJURP/KIF23/KIF2C/BUB1B/PLK1/BUB1/SKA3/NCAPG/TTK/NCAPH/CDCA5/DLGAP5/PRC1/SGO1/NUSAP1/KIF4A/SKA1/CDCA8/CDC20/NDC80/NUF2/NEK2/KIF14/ZWINT/CENPE/BIRC5/SPAG5/TOP2A/AURKB/RACGAP1/SPC25/KIF18B/KIFC1/CCNB1/MKI67/SGO2/ESPL1/CDC6/TRIP13/CENPF/CENPW/MAD2L1/DSCC1/TACC3/OIP5/HASPIN/FAM83D/EME1/BLM/ESCO2/KNL1/BRCA1/FEN1/CENPN/NCAPD2/PSRC1/FBXO5/KIF18A/CDT1/ECT2/CCNE1/KNSTRN/PTTG1/BRIP1/CCNE2/SMC2/FANCD2/INCEN…	71
BP	GO:0140014	mitotic nuclear division	68/239	277/18493	9.65764438244436e-69	4.48356140454979e-66	3.49454237522658e-66	KIF11/TPX2/KIF23/KIF2C/CCNB2/BUB1B/PLK1/BUB1/NCAPG/TTK/NCAPH/CDCA5/CCNA2/DLGAP5/PRC1/SGO1/NUSAP1/KIF4A/CDCA8/CDC20/NDC80/NUF2/NEK2/KIF14/ZWINT/CENPE/SPAG5/UBE2C/ANLN/AURKB/RACGAP1/KIF18B/AURKA/MYBL2/KIFC1/CCNB1/KIF20B/MKI67/ESPL1/CDC25C/CDC6/TRIP13/CENPF/MAD2L1/CHEK1/DSCC1/TACC3/HASPIN/PKMYT1/NCAPD2/PSRC1/FBXO5/KIF18A/CDT1/UBE2S/KNTC1/CCNE1/CCNF/KNSTRN/PTTG1/CCNE2/MTBP/SMC2/INCENP/KIF4B/GEN1/BORA…	68
BP	GO:0098813	nuclear chromosome segregation	61/239	258/18493	2.61871505156332e-60	9.72590770150619e-58	7.58049093873594e-58	KIF23/KIF2C/BUB1B/PLK1/BUB1/NCAPG/TTK/NCAPH/CDCA5/DLGAP5/PRC1/SGO1/NUSAP1/KIF4A/CDCA8/CDC20/NDC80/NUF2/NEK2/KIF14/ZWINT/CENPE/SPAG5/TOP2A/AURKB/RACGAP1/KIF18B/KIFC1/CCNB1/SGO2/ESPL1/CDC6/TRIP13/CENPF/MAD2L1/DSCC1/TACC3/HASPIN/FAM83D/EME1/BLM/ESCO2/KNL1/FEN1/NCAPD2/PSRC1/FBXO5/KIF18A/CDT1/ECT2/CCNE1/KNSTRN/PTTG1/BRIP1/CCNE2/SMC2/FANCD2/INCENP/KIF4B/GEN1/BUB3	61
BP	GO:0000819	sister chromatid segregation	52/239	185/18493	1.50000538857081e-55	4.64251667762665e-53	3.61843405137695e-53	KIF23/KIF2C/BUB1B/PLK1/BUB1/NCAPG/TTK/NCAPH/CDCA5/DLGAP5/PRC1/SGO1/NUSAP1/KIF4A/CDCA8/CDC20/NDC80/NUF2/NEK2/KIF14/ZWINT/CENPE/SPAG5/TOP2A/AURKB/RACGAP1/KIF18B/KIFC1/CCNB1/SGO2/ESPL1/CDC6/TRIP13/CENPF/MAD2L1/DSCC1/TACC3/HASPIN/ESCO2/FEN1/NCAPD2/PSRC1/FBXO5/KIF18A/CDT1/KNSTRN/PTTG1/SMC2/INCENP/KIF4B/GEN1/BUB3	52
BP	GO:0006260	DNA replication	58/239	268/18493	7.91441150283693e-55	2.09958030868117e-52	1.6364384686317e-52	CCNA2/MCM10/CDK1/RRM2/EXO1/CDC45/CDC6/RAD51/TICRR/POLQ/ORC6/CHEK1/DSCC1/ORC1/EME1/DBF4/MCM6/BLM/ESCO2/BRCA1/FEN1/PCLAF/DTL/FBXO5/POLE2/GINS1/GINS4/MCM4/CDT1/CLSPN/RFC4/PIF1/GINS2/CCNE1/MCM2/RECQL4/WDHD1/E2F8/BRIP1/CCNE2/MCM7/PRIM1/NFIX/DNA2/ALYREF/HMGA1/DONSON/RNASEH2A/CDC7/GEN1/ATAD5/BRCA2/TIMELESS/GINS3/MMS22L/CHAF1A/RFC5/POLA2	58
BP	GO:0000070	mitotic sister chromatid segregation	48/239	153/18493	7.59955026566524e-54	1.76404560541754e-51	1.37491863359075e-51	KIF23/KIF2C/BUB1B/PLK1/BUB1/NCAPG/TTK/NCAPH/CDCA5/DLGAP5/PRC1/SGO1/NUSAP1/KIF4A/CDCA8/CDC20/NDC80/NUF2/NEK2/KIF14/ZWINT/CENPE/SPAG5/AURKB/RACGAP1/KIF18B/KIFC1/CCNB1/ESPL1/CDC6/TRIP13/CENPF/MAD2L1/DSCC1/TACC3/HASPIN/NCAPD2/PSRC1/FBXO5/KIF18A/CDT1/KNSTRN/PTTG1/SMC2/INCENP/KIF4B/GEN1/BUB3	48
BP	GO:0006261	DNA-dependent DNA replication	42/239	148/18493	5.64390738184651e-45	1.164526223121e-42	9.07645923981164e-43	MCM10/CDC45/CDC6/RAD51/TICRR/POLQ/ORC6/DSCC1/ORC1/EME1/MCM6/BLM/FEN1/FBXO5/POLE2/GINS1/GINS4/MCM4/CDT1/RFC4/GINS2/CCNE1/MCM2/WDHD1/E2F8/CCNE2/MCM7/PRIM1/DNA2/ALYREF/HMGA1/DONSON/RNASEH2A/CDC7/GEN1/ATAD5/BRCA2/TIMELESS/GINS3/MMS22L/RFC5/POLA2	42
BP	GO:0007088	regulation of mitotic nuclear division	41/239	177/18493	6.86761936225902e-40	1.2753169155715e-37	9.93997539274332e-38	KIF11/CCNB2/BUB1B/PLK1/BUB1/TTK/CDCA5/CCNA2/DLGAP5/NUSAP1/CDC20/NDC80/NEK2/CENPE/UBE2C/ANLN/AURKB/AURKA/CCNB1/KIF20B/MKI67/ESPL1/CDC25C/CDC6/TRIP13/CENPF/MAD2L1/CHEK1/TACC3/PKMYT1/FBXO5/CDT1/KNTC1/CCNE1/CCNF/PTTG1/CCNE2/MTBP/GEN1/BORA/BUB3	41
BP	GO:0051783	regulation of nuclear division	41/239	201/18493	1.87005206617579e-37	3.15698789717132e-35	2.46059482391552e-35	KIF11/CCNB2/BUB1B/PLK1/BUB1/TTK/CDCA5/CCNA2/DLGAP5/NUSAP1/CDC20/NDC80/NEK2/CENPE/UBE2C/ANLN/AURKB/AURKA/CCNB1/KIF20B/MKI67/ESPL1/CDC25C/CDC6/TRIP13/CENPF/MAD2L1/CHEK1/TACC3/PKMYT1/FBXO5/CDT1/KNTC1/CCNE1/CCNF/PTTG1/CCNE2/MTBP/GEN1/BORA/BUB3	41
BP	GO:0071103	DNA conformation change	45/239	283/18493	4.84493933744344e-36	7.49754362469372e-34	5.84367683244275e-34	CENPA/HJURP/NCAPG/NCAPH/CDCA5/NUSAP1/CDK1/TOP2A/CCNB1/CENPI/RAD54L/CDC45/RAD51/CENPW/OIP5/HELLS/MCM6/BLM/ASF1B/NCAPG2/KNL1/CENPO/CENPN/NCAPD2/GINS1/GINS4/CENPK/MCM4/CENPU/PIF1/GINS2/RAD54B/CENPM/MCM2/RECQL4/CENPL/BRIP1/CENPH/MCM7/SMC2/DNA2/HMGA1/H2AFX/HMGB2/CHAF1A	45
BP	GO:0000075	cell cycle checkpoint	40/239	216/18493	8.96105811343242e-35	1.28005268589569e-32	9.97688656353812e-33	BUB1B/PLK1/BUB1/TTK/CDC20/NDC80/ZWINT/CDK1/GTSE1/TOP2A/AURKB/AURKA/CCNB1/CDC25C/CDC45/CDC6/TICRR/TRIP13/CENPF/MAD2L1/CHEK1/ORC1/EME1/BLM/BRCA1/DTL/CDT1/CLSPN/KNTC1/WDR76/ZWILCH/E2F8/BRIP1/DNA2/H2AFX/DONSON/GEN1/E2F1/TIMELESS/BUB3	40
BP	GO:1901987	regulation of cell cycle phase transition	50/239	412/18493	3.26657326208421e-34	4.33287610549312e-32	3.37709641756826e-32	TPX2/BUB1B/PLK1/BUB1/TTK/CDCA5/DLGAP5/CDC20/NDC80/NEK2/KIF14/CENPE/CDK1/GTSE1/UBE2C/ANLN/AURKB/AURKA/HMMR/CCNB1/ESPL1/CDC25C/CDC45/CDC6/CDC25A/TICRR/PLK4/TRIP13/CENPF/MAD2L1/CHEK1/ORC1/FAM83D/BLM/BRCA1/DTL/FBXO5/CDT1/CLSPN/KNTC1/EZH2/RECQL4/E2F8/MTBP/DONSON/CDC7/GEN1/ATAD5/E2F1/BUB3	50
BP	GO:1901990	regulation of mitotic cell cycle phase transition	48/239	375/18493	6.41380982717479e-34	7.94029656604239e-32	6.18876386832655e-32	TPX2/BUB1B/PLK1/BUB1/TTK/CDCA5/DLGAP5/CDC20/NDC80/NEK2/KIF14/CENPE/CDK1/GTSE1/UBE2C/ANLN/AURKB/AURKA/HMMR/CCNB1/ESPL1/CDC25C/CDC45/CDC6/CDC25A/TICRR/PLK4/TRIP13/CENPF/MAD2L1/ORC1/BLM/BRCA1/DTL/FBXO5/CDT1/CLSPN/KNTC1/EZH2/RECQL4/E2F8/MTBP/DONSON/CDC7/GEN1/ATAD5/E2F1/BUB3	48
BP	GO:0051983	regulation of chromosome segregation	30/239	103/18493	1.25557056932282e-32	1.4572465920203e-30	1.13579574527558e-30	KIF2C/BUB1B/PLK1/BUB1/TTK/CDCA5/DLGAP5/CDC20/NDC80/NEK2/CENPE/SPAG5/AURKB/RACGAP1/CCNB1/MKI67/ESPL1/CDC6/TRIP13/CENPF/MAD2L1/TACC3/FEN1/FBXO5/CDT1/ECT2/KNSTRN/PTTG1/GEN1/BUB3	30
BP	GO:0051321	meiotic cell cycle	39/239	249/18493	5.49962705342854e-31	6.00753378718636e-29	4.68234501452895e-29	BUB1B/PLK1/BUB1/TTK/NCAPH/SGO1/ASPM/CDC20/NUF2/NEK2/TOP2A/EXO1/AURKA/RAD54L/SGO2/ESPL1/CDC25C/RAD51/CDC25A/TRIP13/PKMYT1/EME1/BLM/XRCC2/NCAPD2/FBXO5/KIF18A/CCNE1/RAD54B/PSMC3IP/MND1/MASTL/PTTG1/BRIP1/CCNE2/SMC2/FANCD2/H2AFX/BUB3	39
BP	GO:0045787	positive regulation of cell cycle	46/239	390/18493	6.80780012609024e-31	7.02338046341644e-29	5.47410828852286e-29	KIF23/CCNB2/CDCA5/CCNA2/DLGAP5/NUSAP1/NDC80/KIF14/SPAG5/CDK1/GTSE1/UBE2C/AURKB/RACGAP1/AURKA/CCNB1/KIF20B/ESPL1/CDC25C/CDC45/CDC6/CDC25A/PLK4/MAD2L1/CHEK1/FAM83D/BRCA1/FEN1/PSRC1/DTL/FBXO5/POC1A/CDT1/ECT2/CCNE1/CCNF/EZH2/RECQL4/E2F8/CCNE2/MTBP/CKS1B/CDC7/GEN1/ATAD5/E2F1	46
BP	GO:0007093	mitotic cell cycle checkpoint	32/239	166/18493	1.69492774899811e-28	1.65656885783658e-26	1.29114994729773e-26	BUB1B/PLK1/BUB1/TTK/CDC20/NDC80/ZWINT/CDK1/GTSE1/TOP2A/AURKB/AURKA/CCNB1/CDC25C/CDC6/TICRR/TRIP13/CENPF/MAD2L1/ORC1/EME1/BLM/BRCA1/CDT1/CLSPN/KNTC1/ZWILCH/E2F8/DONSON/GEN1/E2F1/BUB3	32
BP	GO:0051304	chromosome separation	26/239	89/18493	1.99489138504462e-28	1.85225665101393e-26	1.44367139707177e-26	BUB1B/PLK1/BUB1/TTK/NCAPH/DLGAP5/CDC20/NDC80/CENPE/TOP2A/AURKB/CCNB1/ESPL1/CDC6/TRIP13/CENPF/MAD2L1/TACC3/EME1/BLM/NCAPD2/FBXO5/CDT1/PTTG1/GEN1/BUB3	26
BP	GO:1903046	meiotic cell cycle process	33/239	188/18493	5.73263446244981e-28	4.97075607899983e-26	3.87426783925673e-26	BUB1B/PLK1/BUB1/TTK/NCAPH/SGO1/ASPM/CDC20/NUF2/TOP2A/EXO1/AURKA/SGO2/ESPL1/CDC25C/RAD51/CDC25A/TRIP13/EME1/BLM/NCAPD2/FBXO5/KIF18A/CCNE1/RAD54B/PSMC3IP/MND1/MASTL/PTTG1/BRIP1/CCNE2/SMC2/FANCD2	33
BP	GO:1902850	microtubule cytoskeleton organization involved in mitosis	29/239	129/18493	5.88888711567023e-28	4.97075607899983e-26	3.87426783925673e-26	KIF11/CENPA/TPX2/KIF23/PLK1/TTK/PRC1/NUSAP1/KIF4A/CDC20/NDC80/NUF2/NEK2/CENPE/AURKB/RACGAP1/SPC25/AURKA/MYBL2/KIFC1/CCNB1/ESPL1/TACC3/STIL/SAPCD2/PSRC1/POC1A/KIF4B/BORA	29
BP	GO:0010948	negative regulation of cell cycle process	39/239	304/18493	1.3257420051885e-27	1.07039256679784e-25	8.34277005553401e-26	BUB1B/PLK1/BUB1/TTK/CDC20/NDC80/NEK2/CDK1/GTSE1/RRM2/AURKB/AURKA/CCNB1/ESPL1/CDC25C/CDC6/RAD51/TICRR/TRIP13/CENPF/MAD2L1/CHEK1/ORC1/BLM/BRCA1/DTL/FBXO5/CDT1/CLSPN/CCNF/EZH2/PTTG1/E2F8/MTBP/DONSON/CDC7/GEN1/E2F1/BUB3	39
BP	GO:0090068	positive regulation of cell cycle process	38/239	286/18493	1.77665060410054e-27	1.3746834049228e-25	1.071444991508e-25	KIF23/CDCA5/DLGAP5/NUSAP1/NDC80/KIF14/SPAG5/CDK1/GTSE1/UBE2C/AURKB/RACGAP1/AURKA/CCNB1/KIF20B/ESPL1/CDC25C/CDC45/CDC6/CDC25A/PLK4/MAD2L1/FAM83D/BRCA1/FEN1/DTL/FBXO5/POC1A/CDT1/ECT2/EZH2/RECQL4/E2F8/MTBP/CDC7/GEN1/ATAD5/E2F1	38
BP	GO:0007051	spindle organization	31/239	165/18493	2.88407590941453e-27	2.14229158551311e-25	1.6697281580821e-25	KIF11/TPX2/KIF23/PLK1/TTK/PRC1/KIF4A/ASPM/CDC20/NDC80/NUF2/NEK2/CENPE/SPAG5/AURKB/RACGAP1/SPC25/AURKA/MYBL2/KIFC1/CCNB1/ESPL1/AUNIP/TACC3/STIL/PSRC1/FBXO5/POC1A/KNSTRN/KIF4B/BORA	31
BP	GO:0044839	cell cycle G2/M phase transition	34/239	218/18493	5.21386102133529e-27	3.72389996793062e-25	2.90245299770689e-25	TPX2/CCNB2/PLK1/CCNA2/FOXM1/NEK2/KIF14/MELK/CDK1/GTSE1/AURKB/AURKA/HMMR/CCNB1/CDC25C/CDC6/CDC25A/TICRR/PLK4/CENPF/CHEK1/ORC1/PKMYT1/BLM/BRCA1/DTL/FBXO5/CLSPN/MASTL/RECQL4/DONSON/CDC7/BORA/ATAD5	34
BP	GO:0045930	negative regulation of mitotic cell cycle	37/239	281/18493	1.2730277818254e-26	8.75560218833248e-25	6.82422300198802e-25	BUB1B/PLK1/BUB1/TTK/CDC20/NDC80/ZWINT/CDK1/GTSE1/TOP2A/AURKB/AURKA/CCNB1/CDC25C/CDC6/TICRR/TRIP13/CENPF/MAD2L1/CHEK1/ORC1/EME1/BLM/BRCA1/FBXO5/CDT1/CLSPN/KNTC1/EZH2/PTTG1/ZWILCH/E2F8/MTBP/DONSON/GEN1/E2F1/BUB3	37
BP	GO:0010965	regulation of mitotic sister chromatid separation	21/239	57/18493	1.26702279902067e-25	8.40307620636211e-24	6.5494599573437e-24	BUB1B/PLK1/BUB1/TTK/DLGAP5/CDC20/NDC80/CENPE/AURKB/CCNB1/ESPL1/CDC6/TRIP13/CENPF/MAD2L1/TACC3/FBXO5/CDT1/PTTG1/GEN1/BUB3	21
BP	GO:0033045	regulation of sister chromatid segregation	23/239	80/18493	4.44920101438193e-25	2.83844588313852e-23	2.21231929785758e-23	BUB1B/PLK1/BUB1/TTK/CDCA5/DLGAP5/CDC20/NDC80/CENPE/AURKB/CCNB1/ESPL1/CDC6/TRIP13/CENPF/MAD2L1/TACC3/FEN1/FBXO5/CDT1/PTTG1/GEN1/BUB3	23
BP	GO:0051306	mitotic sister chromatid separation	21/239	60/18493	4.58553454465027e-25	2.83844588313852e-23	2.21231929785758e-23	BUB1B/PLK1/BUB1/TTK/DLGAP5/CDC20/NDC80/CENPE/AURKB/CCNB1/ESPL1/CDC6/TRIP13/CENPF/MAD2L1/TACC3/FBXO5/CDT1/PTTG1/GEN1/BUB3	21
BP	GO:1905818	regulation of chromosome separation	21/239	62/18493	1.03375219764531e-24	6.19250913234624e-23	4.82651705182443e-23	BUB1B/PLK1/BUB1/TTK/DLGAP5/CDC20/NDC80/CENPE/AURKB/CCNB1/ESPL1/CDC6/TRIP13/CENPF/MAD2L1/TACC3/FBXO5/CDT1/PTTG1/GEN1/BUB3	21
BP	GO:0000086	G2/M transition of mitotic cell cycle	31/239	199/18493	1.13642494080325e-24	6.59481598459884e-23	5.14007991317258e-23	TPX2/CCNB2/PLK1/CCNA2/FOXM1/NEK2/KIF14/MELK/CDK1/AURKB/AURKA/HMMR/CCNB1/CDC25C/CDC6/CDC25A/TICRR/PLK4/CENPF/ORC1/PKMYT1/BLM/BRCA1/DTL/FBXO5/CLSPN/MASTL/RECQL4/DONSON/CDC7/BORA	31
BP	GO:0007052	mitotic spindle organization	25/239	108/18493	1.43850038635522e-24	8.09483399230801e-23	6.30921222085623e-23	KIF11/TPX2/KIF23/PLK1/TTK/PRC1/KIF4A/CDC20/NDC80/NUF2/NEK2/CENPE/AURKB/RACGAP1/SPC25/AURKA/MYBL2/KIFC1/CCNB1/TACC3/STIL/PSRC1/POC1A/KIF4B/BORA	25
BP	GO:0007091	metaphase/anaphase transition of mitotic cell cycle	20/239	54/18493	1.64633920978259e-24	8.9919173899008e-23	7.0084099487649e-23	BUB1B/PLK1/BUB1/TTK/DLGAP5/CDC20/NDC80/CENPE/AURKB/CCNB1/ESPL1/CDC6/TRIP13/CENPF/MAD2L1/TACC3/FBXO5/CDT1/GEN1/BUB3	20
BP	GO:0044843	cell cycle G1/S phase transition	35/239	282/18493	2.50287327352191e-24	1.32795304826577e-22	1.0350227822835e-22	CCNA2/KIF14/MCM10/CDK1/CDKN3/GTSE1/RRM2/AURKA/CCNB1/CDC25C/CDC45/CDC6/CDC25A/ORC6/ORC1/FAM83D/DBF4/MCM6/FBXO5/IQGAP3/POLE2/MCM4/TYMS/CDT1/CCNE1/EZH2/MCM2/E2F8/CCNE2/MTBP/MCM7/PRIM1/CDC7/E2F1/POLA2	35
BP	GO:0140013	meiotic nuclear division	29/239	171/18493	3.1902762959663e-24	1.64565085600262e-22	1.28264032367066e-22	BUB1B/PLK1/BUB1/TTK/NCAPH/SGO1/ASPM/CDC20/NUF2/TOP2A/AURKA/SGO2/ESPL1/RAD51/TRIP13/EME1/BLM/FBXO5/KIF18A/CCNE1/RAD54B/PSMC3IP/MND1/MASTL/PTTG1/BRIP1/CCNE2/SMC2/FANCD2	29
BP	GO:0044784	metaphase/anaphase transition of cell cycle	20/239	56/18493	3.93394402420255e-24	1.97441460890382e-22	1.53888279751878e-22	BUB1B/PLK1/BUB1/TTK/DLGAP5/CDC20/NDC80/CENPE/AURKB/CCNB1/ESPL1/CDC6/TRIP13/CENPF/MAD2L1/TACC3/FBXO5/CDT1/GEN1/BUB3	20
BP	GO:1901988	negative regulation of cell cycle phase transition	31/239	211/18493	7.08626395814724e-24	3.46294530796827e-22	2.69906175691204e-22	BUB1B/PLK1/BUB1/TTK/CDC20/NDC80/CDK1/GTSE1/AURKB/AURKA/CCNB1/CDC25C/CDC6/TICRR/TRIP13/CENPF/MAD2L1/CHEK1/ORC1/BLM/BRCA1/DTL/FBXO5/CDT1/CLSPN/EZH2/E2F8/DONSON/GEN1/E2F1/BUB3	31
BP	GO:0033047	regulation of mitotic sister chromatid segregation	21/239	68/18493	9.84424746564142e-24	4.68737629325541e-22	3.65339818225559e-22	BUB1B/PLK1/BUB1/TTK/DLGAP5/CDC20/NDC80/CENPE/AURKB/CCNB1/ESPL1/CDC6/TRIP13/CENPF/MAD2L1/TACC3/FBXO5/CDT1/PTTG1/GEN1/BUB3	21
BP	GO:0030071	regulation of mitotic metaphase/anaphase transition	19/239	51/18493	2.13092317548773e-23	9.89281084220179e-22	7.71057727972534e-22	BUB1B/PLK1/BUB1/TTK/DLGAP5/CDC20/NDC80/CENPE/AURKB/CCNB1/ESPL1/CDC6/TRIP13/CENPF/MAD2L1/FBXO5/CDT1/GEN1/BUB3	19
BP	GO:0006310	DNA recombination	34/239	282/18493	3.11256944227973e-23	1.40976620836914e-21	1.09878895587539e-21	KPNA2/TOP2A/EXO1/RAD51AP1/RAD54L/CDC45/RAD51/AUNIP/POLQ/TRIP13/CHEK1/EME1/PARPBP/BLM/BRCA1/XRCC2/FEN1/FANCB/GINS4/PIF1/GINS2/RAD54B/PSMC3IP/MND1/RECQL4/BRIP1/ALYREF/H2AFX/HMGB2/CDC7/GEN1/ATAD5/BRCA2/MMS22L	34
BP	GO:0000082	G1/S transition of mitotic cell cycle	33/239	263/18493	3.96852540993601e-23	1.75465516339313e-21	1.36759960868722e-21	KIF14/MCM10/CDK1/CDKN3/GTSE1/RRM2/AURKA/CCNB1/CDC25C/CDC45/CDC6/CDC25A/ORC6/ORC1/DBF4/MCM6/FBXO5/IQGAP3/POLE2/MCM4/TYMS/CDT1/CCNE1/EZH2/MCM2/E2F8/CCNE2/MTBP/MCM7/PRIM1/CDC7/E2F1/POLA2	33
BP	GO:1902099	regulation of metaphase/anaphase transition of cell cycle	19/239	53/18493	5.11639901770627e-23	2.2095704595071e-21	1.72216613203088e-21	BUB1B/PLK1/BUB1/TTK/DLGAP5/CDC20/NDC80/CENPE/AURKB/CCNB1/ESPL1/CDC6/TRIP13/CENPF/MAD2L1/FBXO5/CDT1/GEN1/BUB3	19
BP	GO:0006323	DNA packaging	30/239	209/18493	7.91372617409705e-23	3.33995216029505e-21	2.60319939937403e-21	CENPA/HJURP/NCAPG/NCAPH/CDCA5/NUSAP1/CDK1/TOP2A/CCNB1/CENPI/CENPW/OIP5/HELLS/ASF1B/NCAPG2/KNL1/CENPO/CENPN/NCAPD2/CENPK/CENPU/CENPM/MCM2/CENPL/CENPH/SMC2/HMGA1/H2AFX/HMGB2/CHAF1A	30
BP	GO:1901991	negative regulation of mitotic cell cycle phase transition	29/239	191/18493	8.34048761979904e-23	3.44184122443707e-21	2.68261297712835e-21	BUB1B/PLK1/BUB1/TTK/CDC20/NDC80/CDK1/GTSE1/AURKB/AURKA/CCNB1/CDC25C/CDC6/TICRR/TRIP13/CENPF/MAD2L1/ORC1/BLM/BRCA1/FBXO5/CDT1/CLSPN/EZH2/E2F8/DONSON/GEN1/E2F1/BUB3	29
BP	GO:0031570	DNA integrity checkpoint	27/239	158/18493	1.04977941248545e-22	4.23791384562061e-21	3.30308167544049e-21	PLK1/CDK1/GTSE1/TOP2A/AURKA/CCNB1/CDC25C/CDC45/CDC6/TICRR/CHEK1/ORC1/EME1/BLM/BRCA1/DTL/CDT1/CLSPN/WDR76/E2F8/BRIP1/DNA2/H2AFX/DONSON/GEN1/E2F1/TIMELESS	27
BP	GO:0006302	double-strand break repair	31/239	236/18493	2.23635938990358e-22	8.83599869585307e-21	6.88688501929993e-21	CDCA5/FOXM1/EXO1/RAD51AP1/RAD54L/CDC45/RAD51/AUNIP/POLQ/TRIP13/CHEK1/EME1/PARPBP/BLM/ESCO2/BRCA1/XRCC2/FEN1/FANCB/GINS4/GINS2/RAD54B/RECQL4/BRIP1/DNA2/H2AFX/CDC7/GEN1/BRCA2/TIMELESS/MMS22L	31
BP	GO:0033044	regulation of chromosome organization	35/239	330/18493	5.05961126086099e-22	1.95743710654559e-20	1.52565032536927e-20	BUB1B/PLK1/BUB1/TTK/CDCA5/DLGAP5/CDC20/NDC80/NEK2/CENPE/TOP2A/AURKB/CCNB1/MKI67/ESPL1/CDC45/CDC6/TRIP13/CENPF/MAD2L1/CHEK1/TACC3/BRCA1/FEN1/ATAD2/FBXO5/CDT1/PIF1/MCM2/PTTG1/HMGA1/CCT6A/GEN1/BUB3/CCT5	35
BP	GO:1902749	regulation of cell cycle G2/M phase transition	27/239	170/18493	7.90021038933722e-22	2.99401850877535e-20	2.33357449738747e-20	TPX2/PLK1/NEK2/KIF14/CDK1/GTSE1/AURKB/AURKA/HMMR/CCNB1/CDC25C/CDC6/CDC25A/TICRR/PLK4/CENPF/CHEK1/ORC1/BLM/BRCA1/DTL/FBXO5/CLSPN/RECQL4/DONSON/CDC7/ATAD5	27
BP	GO:0045839	negative regulation of mitotic nuclear division	18/239	52/18493	1.53233911123029e-21	5.69110745910931e-20	4.43571847987717e-20	BUB1B/PLK1/BUB1/TTK/CDC20/NDC80/AURKB/CCNB1/TRIP13/CENPF/MAD2L1/CHEK1/FBXO5/CDT1/PTTG1/MTBP/GEN1/BUB3	18
BP	GO:0033046	negative regulation of sister chromatid segregation	17/239	44/18493	2.22078172785642e-21	8.0862581737831e-20	6.30252812343154e-20	BUB1B/PLK1/BUB1/TTK/CDC20/NDC80/AURKB/CCNB1/ESPL1/TRIP13/CENPF/MAD2L1/FBXO5/CDT1/PTTG1/GEN1/BUB3	17
BP	GO:0051985	negative regulation of chromosome segregation	17/239	45/18493	3.52859444635437e-21	1.26011536286155e-19	9.82149263914425e-20	BUB1B/PLK1/BUB1/TTK/CDC20/NDC80/AURKB/CCNB1/ESPL1/TRIP13/CENPF/MAD2L1/FBXO5/CDT1/PTTG1/GEN1/BUB3	17
BP	GO:2000816	negative regulation of mitotic sister chromatid separation	16/239	39/18493	1.05799406014431e-20	3.70697164092071e-19	2.88925885342288e-19	BUB1B/PLK1/BUB1/TTK/CDC20/NDC80/AURKB/CCNB1/TRIP13/CENPF/MAD2L1/FBXO5/CDT1/PTTG1/GEN1/BUB3	16
BP	GO:0006270	DNA replication initiation	15/239	32/18493	1.40203321790322e-20	4.73377397390234e-19	3.68956109974532e-19	MCM10/CDC45/CDC6/TICRR/ORC6/ORC1/MCM6/MCM4/CDT1/CCNE1/MCM2/CCNE2/MCM7/CDC7/POLA2	15
BP	GO:0008608	attachment of spindle microtubules to kinetochore	15/239	32/18493	1.40203321790322e-20	4.73377397390234e-19	3.68956109974532e-19	KIF2C/SGO1/NDC80/NUF2/NEK2/CENPE/SPAG5/AURKB/RACGAP1/CCNB1/KNL1/CDT1/ECT2/KNSTRN/BUB3	15
BP	GO:1905819	negative regulation of chromosome separation	16/239	40/18493	1.74328875316534e-20	5.78087002612149e-19	4.50568051804951e-19	BUB1B/PLK1/BUB1/TTK/CDC20/NDC80/AURKB/CCNB1/TRIP13/CENPF/MAD2L1/FBXO5/CDT1/PTTG1/GEN1/BUB3	16
BP	GO:0051784	negative regulation of nuclear division	18/239	60/18493	3.03208616978262e-20	9.87821757418653e-19	7.6992031088663e-19	BUB1B/PLK1/BUB1/TTK/CDC20/NDC80/AURKB/CCNB1/TRIP13/CENPF/MAD2L1/CHEK1/FBXO5/CDT1/PTTG1/MTBP/GEN1/BUB3	18
BP	GO:0033048	negative regulation of mitotic sister chromatid segregation	16/239	42/18493	4.51402196729826e-20	1.44526530918498e-18	1.12645738748369e-18	BUB1B/PLK1/BUB1/TTK/CDC20/NDC80/AURKB/CCNB1/TRIP13/CENPF/MAD2L1/FBXO5/CDT1/PTTG1/GEN1/BUB3	16
BP	GO:0051052	regulation of DNA metabolic process	36/239	412/18493	8.48868474908251e-20	2.67177755577055e-18	2.08241597323612e-18	CCNA2/FOXM1/NEK2/KPNA2/CDK1/AURKB/RAD51AP1/CDC6/RAD51/AUNIP/TICRR/POLQ/CHEK1/DSCC1/PARPBP/DBF4/BLM/ESCO2/BRCA1/FANCB/FBXO5/CDT1/RFC4/PIF1/RECQL4/E2F8/DNA2/ALYREF/H2AFX/DONSON/CDC7/CCT6A/ATAD5/TIMELESS/RFC5/CCT5	36
BP	GO:0032392	DNA geometric change	19/239	76/18493	1.26509651099884e-19	3.9154737015414e-18	3.0517678993393e-18	TOP2A/RAD54L/CDC45/RAD51/MCM6/BLM/GINS1/GINS4/MCM4/PIF1/GINS2/RAD54B/MCM2/RECQL4/BRIP1/MCM7/DNA2/HMGA1/HMGB2	19
BP	GO:0045841	negative regulation of mitotic metaphase/anaphase transition	15/239	36/18493	1.31822189901884e-19	4.01301322373441e-18	3.1277913911146e-18	BUB1B/PLK1/BUB1/TTK/CDC20/NDC80/AURKB/CCNB1/TRIP13/CENPF/MAD2L1/FBXO5/CDT1/GEN1/BUB3	15
BP	GO:1902100	negative regulation of metaphase/anaphase transition of cell cycle	15/239	37/18493	2.19181079153219e-19	6.49359415045126e-18	5.06118638260379e-18	BUB1B/PLK1/BUB1/TTK/CDC20/NDC80/AURKB/CCNB1/TRIP13/CENPF/MAD2L1/FBXO5/CDT1/GEN1/BUB3	15
BP	GO:0010389	regulation of G2/M transition of mitotic cell cycle	24/239	153/18493	2.20299639999154e-19	6.49359415045126e-18	5.06118638260379e-18	TPX2/PLK1/NEK2/KIF14/CDK1/AURKB/AURKA/HMMR/CCNB1/CDC25C/CDC6/CDC25A/TICRR/PLK4/CENPF/ORC1/BLM/BRCA1/DTL/FBXO5/CLSPN/RECQL4/DONSON/CDC7	24
BP	GO:0000724	double-strand break repair via homologous recombination	22/239	123/18493	3.85466348206166e-19	1.11845470096695e-17	8.71737218393879e-18	RAD51AP1/RAD54L/CDC45/RAD51/AUNIP/POLQ/CHEK1/PARPBP/BLM/BRCA1/XRCC2/FEN1/FANCB/GINS4/GINS2/RAD54B/RECQL4/H2AFX/CDC7/GEN1/BRCA2/MMS22L	22
BP	GO:0000725	recombinational repair	22/239	124/18493	4.63324677571708e-19	1.32368296346256e-17	1.03169462617182e-17	RAD51AP1/RAD54L/CDC45/RAD51/AUNIP/POLQ/CHEK1/PARPBP/BLM/BRCA1/XRCC2/FEN1/FANCB/GINS4/GINS2/RAD54B/RECQL4/H2AFX/CDC7/GEN1/BRCA2/MMS22L	22
BP	GO:2001251	negative regulation of chromosome organization	23/239	144/18493	8.38094291109759e-19	2.35809257362246e-17	1.83792607699509e-17	BUB1B/PLK1/BUB1/TTK/CDC20/NDC80/TOP2A/AURKB/CCNB1/ESPL1/TRIP13/CENPF/MAD2L1/BRCA1/ATAD2/FBXO5/CDT1/PIF1/MCM2/PTTG1/HMGA1/GEN1/BUB3	23
BP	GO:0007094	mitotic spindle assembly checkpoint	14/239	34/18493	2.73779258904243e-18	7.26297262550256e-17	5.66084933824562e-17	BUB1B/PLK1/BUB1/TTK/CDC20/NDC80/AURKB/CCNB1/TRIP13/CENPF/MAD2L1/CDT1/GEN1/BUB3	14
BP	GO:0031577	spindle checkpoint	14/239	34/18493	2.73779258904243e-18	7.26297262550256e-17	5.66084933824562e-17	BUB1B/PLK1/BUB1/TTK/CDC20/NDC80/AURKB/CCNB1/TRIP13/CENPF/MAD2L1/CDT1/GEN1/BUB3	14
BP	GO:0071173	spindle assembly checkpoint	14/239	34/18493	2.73779258904243e-18	7.26297262550256e-17	5.66084933824562e-17	BUB1B/PLK1/BUB1/TTK/CDC20/NDC80/AURKB/CCNB1/TRIP13/CENPF/MAD2L1/CDT1/GEN1/BUB3	14
BP	GO:0071174	mitotic spindle checkpoint	14/239	34/18493	2.73779258904243e-18	7.26297262550256e-17	5.66084933824562e-17	BUB1B/PLK1/BUB1/TTK/CDC20/NDC80/AURKB/CCNB1/TRIP13/CENPF/MAD2L1/CDT1/GEN1/BUB3	14
BP	GO:0045132	meiotic chromosome segregation	19/239	89/18493	3.23150558708314e-18	8.45198010593435e-17	6.58757625239335e-17	BUB1B/PLK1/BUB1/TTK/NCAPH/SGO1/NUF2/TOP2A/SGO2/ESPL1/TRIP13/EME1/BLM/CCNE1/PTTG1/BRIP1/CCNE2/SMC2/FANCD2	19
BP	GO:0032508	DNA duplex unwinding	17/239	66/18493	6.33217395314109e-18	1.63317319874764e-16	1.2729150856095e-16	TOP2A/CDC45/RAD51/MCM6/BLM/GINS1/GINS4/MCM4/PIF1/GINS2/RAD54B/MCM2/RECQL4/BRIP1/MCM7/DNA2/HMGA1	17
BP	GO:0034508	centromere complex assembly	16/239	56/18493	9.62154030560889e-18	2.44756169144051e-16	1.90765939729088e-16	CENPA/HJURP/CENPE/CENPI/CENPF/CENPW/OIP5/HELLS/KNL1/CENPO/CENPN/CENPK/CENPU/CENPM/CENPL/CENPH	16
BP	GO:0034502	protein localization to chromosome	18/239	81/18493	1.17808051748044e-17	2.95634529859618e-16	2.30421153845747e-16	CENPA/BUB1B/PLK1/TTK/CDCA5/NDC80/CDK1/AURKB/HASPIN/ESCO2/KNL1/CDT1/EZH2/MTBP/CCT6A/BRCA2/BUB3/CCT5	18
BP	GO:0000910	cytokinesis	23/239	163/18493	1.46775134422081e-17	3.63415232829072e-16	2.83250259411033e-16	CEP55/CENPA/KIF23/PLK1/PRC1/NUSAP1/KIF4A/KIF14/ANLN/AURKB/RACGAP1/AURKA/KIF20B/ESPL1/CDC6/KIF20A/CDT1/ECT2/CKAP2/E2F8/INCENP/KIF4B/BRCA2	23
BP	GO:1901989	positive regulation of cell cycle phase transition	19/239	100/18493	3.33015935829007e-17	8.13698148466402e-16	6.34206248981834e-16	CDCA5/DLGAP5/CDK1/UBE2C/CCNB1/ESPL1/CDC25C/CDC45/CDC6/CDC25A/FAM83D/DTL/FBXO5/CDT1/EZH2/RECQL4/MTBP/CDC7/ATAD5	19
BP	GO:0044786	cell cycle DNA replication	16/239	62/18493	5.89611823205475e-17	1.42195994245788e-15	1.10829290076217e-15	CDC45/RAD51/FEN1/FBXO5/GINS1/CDT1/RFC4/E2F8/PRIM1/DNA2/DONSON/CDC7/ATAD5/BRCA2/RFC5/POLA2	16
BP	GO:0045931	positive regulation of mitotic cell cycle	22/239	157/18493	8.86904396797925e-17	2.11151469853045e-15	1.64574027745904e-15	CDCA5/DLGAP5/NUSAP1/NDC80/CDK1/UBE2C/AURKA/CCNB1/KIF20B/ESPL1/CDC25C/CDC45/CDC6/CDC25A/MAD2L1/DTL/FBXO5/CDT1/RECQL4/MTBP/CDC7/GEN1	22
BP	GO:0006275	regulation of DNA replication	19/239	107/18493	1.26297264829451e-16	2.9687850732695e-15	2.31390725037302e-15	CCNA2/CDK1/CDC6/TICRR/DSCC1/DBF4/BLM/ESCO2/FBXO5/CDT1/RFC4/RECQL4/E2F8/DNA2/DONSON/CDC7/ATAD5/TIMELESS/RFC5	19
BP	GO:0051310	metaphase plate congression	15/239	57/18493	4.10774788628208e-16	9.53510978103228e-15	7.43178071531298e-15	KIF2C/CDCA5/CDCA8/NDC80/NUF2/KIF14/CENPE/SPAG5/KIFC1/CCNB1/CENPF/FAM83D/PSRC1/KIF18A/CDT1	15
BP	GO:0051383	kinetochore organization	11/239	21/18493	4.19942466126313e-16	9.62756987156251e-15	7.50384523617518e-15	CENPA/NDC80/NUF2/CENPE/CENPF/CENPW/CENPN/CENPK/CDT1/CENPH/SMC2	11
BP	GO:0061640	cytoskeleton-dependent cytokinesis	18/239	98/18493	4.37103969511024e-16	9.89880574856062e-15	7.71524978276839e-15	CEP55/CENPA/KIF23/PLK1/NUSAP1/KIF4A/ANLN/AURKB/RACGAP1/KIF20B/ESPL1/KIF20A/CDT1/ECT2/CKAP2/INCENP/KIF4B/BRCA2	18
BP	GO:0031145	anaphase-promoting complex-dependent catabolic process	13/239	37/18493	5.47467156234659e-16	1.22487531220212e-14	9.54682739153655e-15	BUB1B/PLK1/CDC20/CDK1/UBE2C/AURKB/AURKA/CCNB1/MAD2L1/FBXO5/UBE2S/PTTG1/BUB3	13
BP	GO:0000281	mitotic cytokinesis	17/239	85/18493	6.4695551946015e-16	1.43023380909226e-14	1.11474165320515e-14	CEP55/CENPA/KIF23/PLK1/NUSAP1/KIF4A/ANLN/RACGAP1/KIF20B/ESPL1/KIF20A/CDT1/ECT2/CKAP2/INCENP/KIF4B/BRCA2	17
BP	GO:0031055	chromatin remodeling at centromere	14/239	48/18493	8.08380925869623e-16	1.76607456392928e-14	1.37650002857057e-14	CENPA/HJURP/CENPI/CENPW/OIP5/HELLS/KNL1/CENPO/CENPN/CENPK/CENPU/CENPM/CENPL/CENPH	14
BP	GO:0071459	protein localization to chromosome, centromeric region	11/239	22/18493	8.30390177650664e-16	1.79306344174103e-14	1.39753548870216e-14	CENPA/BUB1B/TTK/NDC80/CDK1/AURKB/HASPIN/KNL1/CDT1/MTBP/BUB3	11
BP	GO:0061982	meiosis I cell cycle process	19/239	118/18493	8.45711501823969e-16	1.80515661941047e-14	1.40696105869081e-14	PLK1/TOP2A/AURKA/ESPL1/CDC25C/RAD51/CDC25A/TRIP13/EME1/BLM/FBXO5/CCNE1/RAD54B/PSMC3IP/MND1/PTTG1/BRIP1/CCNE2/FANCD2	19
BP	GO:0051303	establishment of chromosome localization	16/239	74/18493	1.26488444276184e-15	2.66919364796446e-14	2.08040204401618e-14	KIF2C/CDCA5/DLGAP5/CDCA8/NDC80/NUF2/KIF14/CENPE/SPAG5/KIFC1/CCNB1/CENPF/FAM83D/PSRC1/KIF18A/CDT1	16
BP	GO:0050000	chromosome localization	16/239	75/18493	1.58962935246456e-15	3.31678843542324e-14	2.58514531003994e-14	KIF2C/CDCA5/DLGAP5/CDCA8/NDC80/NUF2/KIF14/CENPE/SPAG5/KIFC1/CCNB1/CENPF/FAM83D/PSRC1/KIF18A/CDT1	16
BP	GO:0033260	nuclear DNA replication	14/239	51/18493	2.09358202191186e-15	4.31975757187813e-14	3.36687167266527e-14	CDC45/RAD51/FEN1/GINS1/CDT1/RFC4/PRIM1/DNA2/DONSON/CDC7/ATAD5/BRCA2/RFC5/POLA2	14
BP	GO:0006336	DNA replication-independent nucleosome assembly	14/239	54/18493	5.07884362791322e-15	1.03641896890493e-13	8.07797569506151e-14	CENPA/HJURP/CENPI/CENPW/OIP5/ASF1B/KNL1/CENPO/CENPN/CENPK/CENPU/CENPM/CENPL/CENPH	14
BP	GO:0034724	DNA replication-independent nucleosome organization	14/239	55/18493	6.73566383791813e-15	1.3595791029363e-13	1.05967251454662e-13	CENPA/HJURP/CENPI/CENPW/OIP5/ASF1B/KNL1/CENPO/CENPN/CENPK/CENPU/CENPM/CENPL/CENPH	14
BP	GO:0034080	CENP-A containing nucleosome assembly	13/239	44/18493	7.3653495533541e-15	1.45504831069985e-13	1.13408237803605e-13	CENPA/HJURP/CENPI/CENPW/OIP5/KNL1/CENPO/CENPN/CENPK/CENPU/CENPM/CENPL/CENPH	13
BP	GO:0061641	CENP-A containing chromatin organization	13/239	44/18493	7.3653495533541e-15	1.45504831069985e-13	1.13408237803605e-13	CENPA/HJURP/CENPI/CENPW/OIP5/KNL1/CENPO/CENPN/CENPK/CENPU/CENPM/CENPL/CENPH	13
BP	GO:1901992	positive regulation of mitotic cell cycle phase transition	16/239	85/18493	1.30484582644186e-14	2.5506302102132e-13	1.98799225635187e-13	CDCA5/DLGAP5/CDK1/UBE2C/CCNB1/ESPL1/CDC25C/CDC45/CDC6/CDC25A/DTL/FBXO5/CDT1/RECQL4/MTBP/CDC7	16
BP	GO:0065004	protein-DNA complex assembly	24/239	254/18493	2.95361251612303e-14	5.71339421087549e-13	4.45308904568988e-13	CENPA/HJURP/CENPE/CENPI/CDC45/RAD51/CENPF/CENPW/OIP5/HELLS/ASF1B/KNL1/CENPO/CENPN/CENPK/CDT1/CENPU/CENPM/MCM2/CENPL/CENPH/H2AFX/HMGB2/CHAF1A	24
BP	GO:0031497	chromatin assembly	20/239	166/18493	4.51059232717091e-14	8.63522675418184e-13	6.7304009222572e-13	CENPA/HJURP/CENPI/CENPW/OIP5/HELLS/ASF1B/KNL1/CENPO/CENPN/CENPK/CENPU/CENPM/MCM2/CENPL/CENPH/HMGA1/H2AFX/HMGB2/CHAF1A	20
BP	GO:0000077	DNA damage checkpoint	19/239	146/18493	4.77489102253251e-14	9.0479312539213e-13	7.05206783671558e-13	PLK1/CDK1/GTSE1/AURKA/CCNB1/CDC25C/CHEK1/EME1/BLM/BRCA1/DTL/CLSPN/WDR76/E2F8/BRIP1/H2AFX/DONSON/GEN1/E2F1	19
BP	GO:0071824	protein-DNA complex subunit organization	25/239	290/18493	6.89434652646364e-14	1.29321227269121e-12	1.0079453986058e-12	CENPA/HJURP/CENPE/CENPI/CDC45/RAD51/CENPF/CENPW/OIP5/HELLS/ASF1B/KNL1/CENPO/CENPN/CENPK/CDT1/CENPU/CENPM/MCM2/CENPL/CENPH/HMGA1/H2AFX/HMGB2/CHAF1A	25
BP	GO:0007127	meiosis I	17/239	113/18493	9.30581159845201e-14	1.72808921383254e-12	1.34689378398648e-12	PLK1/TOP2A/AURKA/ESPL1/RAD51/TRIP13/EME1/BLM/FBXO5/CCNE1/RAD54B/PSMC3IP/MND1/PTTG1/BRIP1/CCNE2/FANCD2	17
BP	GO:0051054	positive regulation of DNA metabolic process	22/239	220/18493	1.14660712302856e-13	2.10816774996438e-12	1.64313162497578e-12	FOXM1/NEK2/CDK1/AURKB/RAD51/DSCC1/DBF4/BLM/BRCA1/FANCB/CDT1/RFC4/RECQL4/E2F8/DNA2/H2AFX/CDC7/CCT6A/ATAD5/TIMELESS/RFC5/CCT5	22
BP	GO:0070507	regulation of microtubule cytoskeleton organization	20/239	175/18493	1.24736198094035e-13	2.27093254765316e-12	1.76999249101442e-12	KIF11/TPX2/PLK1/SKA3/SKA1/NEK2/SPAG5/AURKA/PLK4/CHEK1/TACC3/STIL/BRCA1/PSRC1/POC1A/KIF18A/CKAP2/CCNF/GEN1/BORA	20
BP	GO:0010639	negative regulation of organelle organization	28/239	384/18493	1.33384542492232e-13	2.4048067515347e-12	1.87433567630883e-12	BUB1B/PLK1/BUB1/TTK/CDC20/NDC80/NEK2/TOP2A/AURKB/CCNB1/ESPL1/TRIP13/CENPF/MAD2L1/CHEK1/BRCA1/ATAD2/FBXO5/CDT1/CKAP2/PIF1/CCNF/MCM2/PTTG1/MTBP/HMGA1/GEN1/BUB3	28
BP	GO:0034501	protein localization to kinetochore	9/239	17/18493	1.92229339523844e-13	3.43240272592094e-12	2.67525649640977e-12	TTK/NDC80/CDK1/AURKB/HASPIN/KNL1/CDT1/MTBP/BUB3	9
BP	GO:0007098	centrosome cycle	17/239	119/18493	2.23921673505256e-13	3.96021473999295e-12	3.08663960972157e-12	KIF11/PLK1/SGO1/NEK2/CDK1/AURKA/PLK4/CHEK1/STIL/BRCA1/XRCC2/PCLAF/POC1A/CCNF/SASS6/GEN1/BRCA2	17
BP	GO:0007080	mitotic metaphase plate congression	12/239	44/18493	2.40992268380091e-13	4.22191172058329e-12	3.29060942425646e-12	KIF2C/CDCA5/CDCA8/NDC80/NUF2/KIF14/CENPE/KIFC1/CCNB1/PSRC1/KIF18A/CDT1	12
BP	GO:0000079	regulation of cyclin-dependent protein serine/threonine kinase activity	15/239	87/18493	3.47864773072221e-13	6.03724190275808e-12	4.70549988169507e-12	CCNB2/PLK1/CCNA2/CDKN3/CCNB1/CDC25C/CDC6/CDC25A/PKMYT1/BLM/PSRC1/CCNE1/CCNF/CCNE2/CKS1B	15
BP	GO:0043486	histone exchange	13/239	58/18493	3.8155902594397e-13	6.56069547386992e-12	5.11348597147133e-12	CENPA/HJURP/CENPI/CENPW/OIP5/KNL1/CENPO/CENPN/CENPK/CENPU/CENPM/CENPL/CENPH	13
BP	GO:0051225	spindle assembly	16/239	105/18493	4.13100126602071e-13	7.03786178990868e-12	5.48539521079525e-12	KIF11/TPX2/KIF23/PLK1/KIF4A/ASPM/CDC20/NEK2/SPAG5/AURKB/RACGAP1/AURKA/MYBL2/KIFC1/FBXO5/KIF4B	16
BP	GO:0006334	nucleosome assembly	18/239	146/18493	5.84520647087549e-13	9.86777128765072e-12	7.6910611458888e-12	CENPA/HJURP/CENPI/CENPW/OIP5/ASF1B/KNL1/CENPO/CENPN/CENPK/CENPU/CENPM/MCM2/CENPL/CENPH/H2AFX/HMGB2/CHAF1A	18
BP	GO:1902750	negative regulation of cell cycle G2/M phase transition	13/239	60/18493	6.1065233394073e-13	1.02160485056571e-11	7.96251265214323e-12	PLK1/CDK1/AURKB/AURKA/CDC6/TICRR/CHEK1/ORC1/BLM/BRCA1/DTL/CLSPN/DONSON	13
BP	GO:1904029	regulation of cyclin-dependent protein kinase activity	15/239	91/18493	6.92271812339463e-13	1.14781138885213e-11	8.94618178540189e-12	CCNB2/PLK1/CCNA2/CDKN3/CCNB1/CDC25C/CDC6/CDC25A/PKMYT1/BLM/PSRC1/CCNE1/CCNF/CCNE2/CKS1B	15
BP	GO:0006333	chromatin assembly or disassembly	20/239	192/18493	7.27905997953704e-13	1.19621366212392e-11	9.32343499940701e-12	CENPA/HJURP/CENPI/CENPW/OIP5/HELLS/ASF1B/KNL1/CENPO/CENPN/CENPK/CENPU/CENPM/MCM2/CENPL/CENPH/HMGA1/H2AFX/HMGB2/CHAF1A	20
BP	GO:0031023	microtubule organizing center organization	17/239	133/18493	1.44247718326268e-12	2.34971941168316e-11	1.83139993258189e-11	KIF11/PLK1/SGO1/NEK2/CDK1/AURKA/PLK4/CHEK1/STIL/BRCA1/XRCC2/PCLAF/POC1A/CCNF/SASS6/GEN1/BRCA2	17
BP	GO:0032886	regulation of microtubule-based process	20/239	204/18493	2.2714841942215e-12	3.66795317275593e-11	2.85884738403164e-11	KIF11/TPX2/PLK1/SKA3/SKA1/NEK2/SPAG5/AURKA/PLK4/CHEK1/TACC3/STIL/BRCA1/PSRC1/POC1A/KIF18A/CKAP2/CCNF/GEN1/BORA	20
BP	GO:0034728	nucleosome organization	19/239	181/18493	2.42814657062477e-12	3.88712774280189e-11	3.02967471380132e-11	CENPA/HJURP/CENPI/CENPW/OIP5/ASF1B/KNL1/CENPO/CENPN/CENPK/CENPU/CENPM/MCM2/CENPL/CENPH/HMGA1/H2AFX/HMGB2/CHAF1A	19
BP	GO:0007062	sister chromatid cohesion	12/239	56/18493	5.56498350294364e-12	8.83262766236439e-11	6.88425759473459e-11	BUB1B/PLK1/BUB1/CDCA5/SGO1/CDC20/SGO2/ESPL1/DSCC1/HASPIN/ESCO2/FEN1	12
BP	GO:0044774	mitotic DNA integrity checkpoint	15/239	107/18493	7.92848535222226e-12	1.24772858466752e-10	9.72494858100411e-11	CDK1/GTSE1/TOP2A/AURKA/CCNB1/CDC25C/CDC6/TICRR/ORC1/EME1/BLM/CLSPN/E2F8/DONSON/E2F1	15
BP	GO:0000076	DNA replication checkpoint	8/239	16/18493	8.14973003648641e-12	1.27176879645002e-10	9.91232092009625e-11	CDC45/CDC6/TICRR/ORC1/CDT1/CLSPN/DNA2/TIMELESS	8
BP	GO:0090307	mitotic spindle assembly	12/239	60/18493	1.33251004912422e-11	2.06205930101973e-10	1.60719413819807e-10	KIF11/TPX2/KIF23/PLK1/KIF4A/CDC20/NEK2/AURKB/RACGAP1/MYBL2/KIFC1/KIF4B	12
BP	GO:0006271	DNA strand elongation involved in DNA replication	8/239	17/18493	1.5223063989342e-11	2.33629998580233e-10	1.82094066858158e-10	FEN1/GINS1/GINS4/RFC4/GINS2/DNA2/RNASEH2A/GINS3	8
BP	GO:0000723	telomere maintenance	17/239	157/18493	2.17939986321848e-11	3.31733241475141e-10	2.5855692941548e-10	NEK2/AURKB/EXO1/RAD51/BLM/FEN1/RFC4/PIF1/CCNE1/RECQL4/CCNE2/PRIM1/DNA2/CCT6A/RFC5/POLA2/CCT5	17
BP	GO:0070192	chromosome organization involved in meiotic cell cycle	12/239	64/18493	2.98802859100473e-11	4.51119438495592e-10	3.51607985676637e-10	BUB1B/BUB1/NCAPH/SGO2/RAD51/TRIP13/NCAPD2/CCNE1/BRIP1/CCNE2/SMC2/FANCD2	12
BP	GO:0043044	ATP-dependent chromatin remodeling	13/239	81/18493	3.49097886668495e-11	5.22802238341448e-10	4.07478433080799e-10	CENPA/HJURP/CENPI/CENPW/OIP5/KNL1/CENPO/CENPN/CENPK/CENPU/CENPM/CENPL/CENPH	13
BP	GO:0051302	regulation of cell division	17/239	162/18493	3.60953617286605e-11	5.3623269384098e-10	4.17946293700279e-10	KIF23/PLK1/PRC1/ASPM/KIF14/AURKB/RACGAP1/KIF18B/AURKA/KIF20B/CDC6/KIF20A/ORC6/BLM/ECT2/E2F8/INCENP	17
BP	GO:0006338	chromatin remodeling	17/239	165/18493	4.84326693626653e-11	7.13805293702138e-10	5.56348541133373e-10	CENPA/HJURP/CENPI/CENPW/CHEK1/OIP5/HELLS/KNL1/CENPO/CENPN/CENPK/CENPU/CENPM/CENPL/CENPH/HMGA1/HMGB2	17
BP	GO:0090329	regulation of DNA-dependent DNA replication	11/239	52/18493	5.05637200294878e-11	7.39345103108338e-10	5.76254579697851e-10	TICRR/DSCC1/BLM/FBXO5/CDT1/RFC4/E2F8/DONSON/CDC7/TIMELESS/RFC5	11
BP	GO:0032465	regulation of cytokinesis	13/239	84/18493	5.62399481110959e-11	8.15918622205509e-10	6.35936913262803e-10	KIF23/PLK1/PRC1/KIF14/AURKB/RACGAP1/AURKA/KIF20B/CDC6/KIF20A/ECT2/E2F8/INCENP	13
BP	GO:0000083	regulation of transcription involved in G1/S transition of mitotic cell cycle	9/239	29/18493	6.91905045497353e-11	9.96021449215957e-10	7.76311250558026e-10	RRM2/CDC45/CDC6/ORC1/FBXO5/TYMS/CDT1/CCNE1/E2F1	9
BP	GO:0032200	telomere organization	17/239	170/18493	7.7981229033926e-11	1.11393186396924e-09	8.68212064142901e-10	NEK2/AURKB/EXO1/RAD51/BLM/FEN1/RFC4/PIF1/CCNE1/RECQL4/CCNE2/PRIM1/DNA2/CCT6A/RFC5/POLA2/CCT5	17
BP	GO:0045005	DNA-dependent DNA replication maintenance of fidelity	10/239	42/18493	1.10286979105411e-10	1.56338107021945e-09	1.21851825046155e-09	RAD51/EME1/BLM/DNA2/ALYREF/DONSON/GEN1/BRCA2/TIMELESS/MMS22L	10
BP	GO:1902751	positive regulation of cell cycle G2/M phase transition	9/239	31/18493	1.36181769660224e-10	1.91582989590179e-09	1.49322115855509e-09	CDK1/CCNB1/CDC25C/CDC25A/DTL/FBXO5/RECQL4/CDC7/ATAD5	9
BP	GO:0072401	signal transduction involved in DNA integrity checkpoint	12/239	73/18493	1.50978086707801e-10	2.09228587325662e-09	1.63075309680461e-09	PLK1/CDK1/GTSE1/AURKA/CCNB1/CDC25C/CHEK1/BRCA1/DTL/E2F8/GEN1/E2F1	12
BP	GO:0072422	signal transduction involved in DNA damage checkpoint	12/239	73/18493	1.50978086707801e-10	2.09228587325662e-09	1.63075309680461e-09	PLK1/CDK1/GTSE1/AURKA/CCNB1/CDC25C/CHEK1/BRCA1/DTL/E2F8/GEN1/E2F1	12
BP	GO:0072395	signal transduction involved in cell cycle checkpoint	12/239	74/18493	1.78159218462627e-10	2.45067902729702e-09	1.91008908683128e-09	PLK1/CDK1/GTSE1/AURKA/CCNB1/CDC25C/CHEK1/BRCA1/DTL/E2F8/GEN1/E2F1	12
BP	GO:0030261	chromosome condensation	10/239	45/18493	2.31133231181354e-10	3.15598831105716e-09	2.45981573432168e-09	NCAPG/NCAPH/CDCA5/NUSAP1/CDK1/TOP2A/CCNB1/NCAPG2/NCAPD2/SMC2	10
BP	GO:0071897	DNA biosynthetic process	17/239	189/18493	4.14082329192944e-10	5.61278018475399e-09	4.37466924810063e-09	NEK2/AURKB/POLQ/CENPF/DSCC1/BLM/PCLAF/DTL/TK1/POLE2/TYMS/RFC4/PIF1/CCT6A/RFC5/POLA2/CCT5	17
BP	GO:0022616	DNA strand elongation	8/239	24/18493	4.25953962877371e-10	5.7318587613281e-09	4.46748054123864e-09	FEN1/GINS1/GINS4/RFC4/GINS2/DNA2/RNASEH2A/GINS3	8
BP	GO:0010972	negative regulation of G2/M transition of mitotic cell cycle	10/239	48/18493	4.58077742378646e-10	6.11978681724565e-09	4.76983639356788e-09	CDK1/AURKB/AURKA/CDC6/TICRR/ORC1/BLM/BRCA1/CLSPN/DONSON	10
BP	GO:0051382	kinetochore assembly	7/239	16/18493	5.71485900066287e-10	7.58035226016496e-09	5.90821889166274e-09	CENPA/CENPE/CENPF/CENPW/CENPN/CENPK/CENPH	7
BP	GO:0042770	signal transduction in response to DNA damage	14/239	130/18493	1.43568925178606e-09	1.89083329118207e-08	1.4737385003403e-08	PLK1/FOXM1/CDK1/GTSE1/AURKA/CCNB1/CDC25C/CHEK1/BRCA1/DTL/E2F8/GEN1/ATAD5/E2F1	14
BP	GO:0010971	positive regulation of G2/M transition of mitotic cell cycle	8/239	28/18493	1.72155227939132e-09	2.2513539315702e-08	1.75473267914238e-08	CDK1/CCNB1/CDC25C/CDC25A/DTL/FBXO5/RECQL4/CDC7	8
BP	GO:0006268	DNA unwinding involved in DNA replication	6/239	11/18493	1.91554166387313e-09	2.4875250837849e-08	1.93880735209831e-08	RAD51/MCM6/MCM4/MCM2/MCM7/HMGA1	6
BP	GO:0046605	regulation of centrosome cycle	10/239	56/18493	2.27811239199844e-09	2.93781577218132e-08	2.28976939985223e-08	KIF11/NEK2/AURKA/PLK4/CHEK1/STIL/BRCA1/POC1A/CCNF/GEN1	10
BP	GO:0007143	female meiotic nuclear division	8/239	30/18493	3.17039990407974e-09	4.06029835991454e-08	3.16464600225746e-08	PLK1/TTK/NCAPH/TOP2A/AURKA/TRIP13/FBXO5/MASTL	8
BP	GO:0000022	mitotic spindle elongation	6/239	12/18493	3.78973381243113e-09	4.78743924468341e-08	3.73138846551579e-08	KIF23/PRC1/KIF4A/AURKB/RACGAP1/KIF4B	6
BP	GO:0051988	regulation of attachment of spindle microtubules to kinetochore	6/239	12/18493	3.78973381243113e-09	4.78743924468341e-08	3.73138846551579e-08	NEK2/SPAG5/RACGAP1/CCNB1/ECT2/KNSTRN	6
BP	GO:0044818	mitotic G2/M transition checkpoint	8/239	31/18493	4.22578012474741e-09	5.30221195382158e-08	4.13260858572381e-08	CDK1/CDC6/TICRR/ORC1/BLM/BRCA1/CLSPN/DONSON	8
BP	GO:1904666	regulation of ubiquitin protein ligase activity	7/239	21/18493	5.49720067209894e-09	6.85120915979042e-08	5.33991587717134e-08	PLK1/CDC20/UBE2C/MAD2L1/FBXO5/UBE2S/MASTL	7
BP	GO:0031297	replication fork processing	8/239	32/18493	5.57192296971893e-09	6.85235824819076e-08	5.3408114906682e-08	RAD51/EME1/BLM/DNA2/ALYREF/GEN1/BRCA2/MMS22L	8
BP	GO:0031572	G2 DNA damage checkpoint	8/239	32/18493	5.57192296971893e-09	6.85235824819076e-08	5.3408114906682e-08	PLK1/CDK1/CHEK1/BLM/BRCA1/DTL/CLSPN/DONSON	8
BP	GO:0051231	spindle elongation	6/239	13/18493	6.96212785359026e-09	8.50570488428757e-08	6.62944999909044e-08	KIF23/PRC1/KIF4A/AURKB/RACGAP1/KIF4B	6
BP	GO:2001020	regulation of response to DNA damage stimulus	16/239	206/18493	1.14935737490929e-08	1.39500434327226e-07	1.08728337839716e-07	FOXM1/RAD51AP1/RAD51/AUNIP/POLQ/CHEK1/DDIAS/PARPBP/BLM/BRCA1/FANCB/FBXO5/WDR76/H2AFX/ATAD5/TIMELESS	16
BP	GO:0016572	histone phosphorylation	8/239	37/18493	1.93437944768569e-08	2.3175113770015e-07	1.80629659800871e-07	CCNA2/CDK1/AURKB/AURKA/CCNB1/CHEK1/HASPIN/VRK1	8
BP	GO:0045740	positive regulation of DNA replication	8/239	37/18493	1.93437944768569e-08	2.3175113770015e-07	1.80629659800871e-07	CDK1/DBF4/CDT1/RECQL4/E2F8/DNA2/CDC7/ATAD5	8
BP	GO:0007131	reciprocal meiotic recombination	9/239	53/18493	2.33791156930228e-08	2.76528776063334e-07	2.1552989660011e-07	TOP2A/RAD51/TRIP13/EME1/BLM/RAD54B/PSMC3IP/MND1/BRIP1	9
BP	GO:0035825	homologous recombination	9/239	53/18493	2.33791156930228e-08	2.76528776063334e-07	2.1552989660011e-07	TOP2A/RAD51/TRIP13/EME1/BLM/RAD54B/PSMC3IP/MND1/BRIP1	9
BP	GO:0032506	cytokinetic process	8/239	38/18493	2.42307237386244e-08	2.84787683434338e-07	2.21966989610983e-07	CEP55/KIF23/ANLN/AURKB/RACGAP1/KIF20B/KIF20A/ECT2	8
BP	GO:2000779	regulation of double-strand break repair	10/239	72/18493	2.86336901148194e-08	3.34419890208929e-07	2.60650936166016e-07	FOXM1/RAD51AP1/RAD51/AUNIP/POLQ/CHEK1/PARPBP/BLM/FANCB/TIMELESS	10
BP	GO:0006282	regulation of DNA repair	12/239	115/18493	3.13960665860417e-08	3.62747107209131e-07	2.82729514164076e-07	FOXM1/RAD51AP1/RAD51/AUNIP/POLQ/CHEK1/PARPBP/BLM/BRCA1/FANCB/H2AFX/TIMELESS	12
BP	GO:0007076	mitotic chromosome condensation	6/239	16/18493	3.14498030482876e-08	3.62747107209131e-07	2.82729514164076e-07	NCAPG/NCAPH/CDCA5/NUSAP1/NCAPD2/SMC2	6
BP	GO:0044773	mitotic DNA damage checkpoint	11/239	98/18493	5.56509233300588e-08	6.37924472987156e-07	4.97206105125607e-07	CDK1/GTSE1/AURKA/CCNB1/CDC25C/EME1/BLM/CLSPN/E2F8/DONSON/E2F1	11
BP	GO:0051256	mitotic spindle midzone assembly	5/239	10/18493	8.26587101712127e-08	9.41700765570196e-07	7.33973048016903e-07	KIF23/KIF4A/AURKB/RACGAP1/KIF4B	5
BP	GO:0051656	establishment of organelle localization	23/239	491/18493	1.10103273947151e-07	1.24671816902354e-06	9.71707327839109e-07	CENPA/KIF23/KIF2C/CDCA5/DLGAP5/NUSAP1/CDCA8/NDC80/NUF2/KIF14/CENPE/SPAG5/KIFC1/CCNB1/ESPL1/CENPF/FAM83D/SAPCD2/PSRC1/KIF18A/CDT1/VAMP2/FOLR1	23
BP	GO:0007077	mitotic nuclear envelope disassembly	5/239	12/18493	2.54341076866542e-07	2.84524927554921e-06	2.21762194477803e-06	CCNB2/PLK1/CDK1/CCNB1/VRK1	5
BP	GO:1904668	positive regulation of ubiquitin protein ligase activity	5/239	12/18493	2.54341076866542e-07	2.84524927554921e-06	2.21762194477803e-06	PLK1/CDC20/UBE2C/UBE2S/MASTL	5
BP	GO:0036297	interstrand cross-link repair	8/239	51/18493	2.72998519534503e-07	3.03567814835672e-06	2.36604452795425e-06	RAD51AP1/RAD51/UBE2T/EME1/FANCI/FANCB/FANCD2/FANCG	8
BP	GO:0009314	response to radiation	21/239	443/18493	3.32017121280417e-07	3.66997496558175e-06	2.86042319398855e-06	AURKB/RAD51AP1/RAD54L/RAD51/CDC25A/TICRR/CHEK1/BLM/PBK/BRCA1/XRCC2/FEN1/PCLAF/DTL/CRY2/ECT2/FANCD2/H2AFX/FANCG/GEN1/CIRBP	21
BP	GO:0032467	positive regulation of cytokinesis	7/239	37/18493	4.08107442990572e-07	4.44108521894343e-06	3.46143591874116e-06	KIF23/KIF14/AURKB/RACGAP1/KIF20B/CDC6/ECT2	7
BP	GO:0051255	spindle midzone assembly	5/239	13/18493	4.08952919999637e-07	4.44108521894343e-06	3.46143591874116e-06	KIF23/KIF4A/AURKB/RACGAP1/KIF4B	5
BP	GO:0051315	attachment of mitotic spindle microtubules to kinetochore	5/239	13/18493	4.08952919999637e-07	4.44108521894343e-06	3.46143591874116e-06	KIF2C/NDC80/NUF2/CENPE/CDT1	5
BP	GO:0032201	telomere maintenance via semi-conservative replication	6/239	24/18493	4.84710622686305e-07	5.23318387400273e-06	4.07880725944719e-06	FEN1/RFC4/PRIM1/DNA2/RFC5/POLA2	6
BP	GO:0000018	regulation of DNA recombination	10/239	98/18493	5.57747617923056e-07	5.95251337059262e-06	4.63946143160437e-06	KPNA2/RAD51AP1/RAD51/POLQ/CHEK1/PARPBP/BLM/FANCB/ALYREF/ATAD5	10
BP	GO:0019886	antigen processing and presentation of exogenous peptide antigen via MHC class II	10/239	98/18493	5.57747617923056e-07	5.95251337059262e-06	4.63946143160437e-06	KIF11/KIF23/KIF2C/KIF4A/CENPE/RACGAP1/KIF15/KIF18A/CTSV/KIF4B	10
BP	GO:0045143	homologous chromosome segregation	8/239	56/18493	5.76068022740053e-07	6.11290467559016e-06	4.76447236852675e-06	PLK1/ESPL1/TRIP13/CCNE1/PTTG1/BRIP1/CCNE2/FANCD2	8
BP	GO:0090231	regulation of spindle checkpoint	5/239	14/18493	6.29453280554492e-07	6.54525231832311e-06	5.10144938791728e-06	NDC80/CCNB1/MAD2L1/CDT1/GEN1	5
BP	GO:0090266	regulation of mitotic cell cycle spindle assembly checkpoint	5/239	14/18493	6.29453280554492e-07	6.54525231832311e-06	5.10144938791728e-06	NDC80/CCNB1/MAD2L1/CDT1/GEN1	5
BP	GO:1903504	regulation of mitotic spindle checkpoint	5/239	14/18493	6.29453280554492e-07	6.54525231832311e-06	5.10144938791728e-06	NDC80/CCNB1/MAD2L1/CDT1/GEN1	5
BP	GO:0051307	meiotic chromosome separation	6/239	25/18493	6.30910158847515e-07	6.54525231832311e-06	5.10144938791728e-06	TTK/NCAPH/TOP2A/ESPL1/EME1/BLM	6
BP	GO:0070317	negative regulation of G0 to G1 transition	7/239	40/18493	7.15040633094402e-07	7.37683586475725e-06	5.74959573394622e-06	RRM2/RAD51/CHEK1/BRCA1/EZH2/CDC7/E2F1	7
BP	GO:0002495	antigen processing and presentation of peptide antigen via MHC class II	10/239	101/18493	7.39661000262162e-07	7.58867667119798e-06	5.91470703902572e-06	KIF11/KIF23/KIF2C/KIF4A/CENPE/RACGAP1/KIF15/KIF18A/CTSV/KIF4B	10
BP	GO:0002504	antigen processing and presentation of peptide or polysaccharide antigen via MHC class II	10/239	102/18493	8.10867310113114e-07	8.2735197520882e-06	6.44848207869017e-06	KIF11/KIF23/KIF2C/KIF4A/CENPE/RACGAP1/KIF15/KIF18A/CTSV/KIF4B	10
BP	GO:0010569	regulation of double-strand break repair via homologous recombination	7/239	41/18493	8.52828208619394e-07	8.65410919894106e-06	6.7451181297191e-06	RAD51AP1/RAD51/POLQ/CHEK1/PARPBP/BLM/FANCB	7
BP	GO:1902806	regulation of cell cycle G1/S phase transition	13/239	185/18493	8.81276133804227e-07	8.89418358953505e-06	6.93223503421517e-06	KIF14/CDK1/GTSE1/AURKA/CCNB1/CDC25C/CDC45/CDC6/FAM83D/EZH2/E2F8/MTBP/E2F1	13
BP	GO:0072331	signal transduction by p53 class mediator	14/239	218/18493	9.86086303795774e-07	9.89817441161488e-06	7.71475771106224e-06	TPX2/FOXM1/CDK1/GTSE1/AURKB/AURKA/CCNB1/CDC25C/CHEK1/BRCA1/E2F2/E2F8/ATAD5/E2F1	14
BP	GO:0051984	positive regulation of chromosome segregation	6/239	28/18493	1.29924730684846e-06	1.29715174667612e-05	1.01101587261835e-05	DLGAP5/CCNB1/ESPL1/CDC6/FEN1/CDT1	6
BP	GO:0030397	membrane disassembly	5/239	16/18493	1.34460602228407e-06	1.32815605499017e-05	1.03518100819743e-05	CCNB2/PLK1/CDK1/CCNB1/VRK1	5
BP	GO:0051081	nuclear envelope disassembly	5/239	16/18493	1.34460602228407e-06	1.32815605499017e-05	1.03518100819743e-05	CCNB2/PLK1/CDK1/CCNB1/VRK1	5
BP	GO:0070316	regulation of G0 to G1 transition	7/239	44/18493	1.40650566641195e-06	1.38194763096666e-05	1.07710681777579e-05	RRM2/RAD51/CHEK1/BRCA1/EZH2/CDC7/E2F1	7
BP	GO:0051298	centrosome duplication	8/239	63/18493	1.45306290947975e-06	1.42017780152837e-05	1.10690387841255e-05	PLK4/STIL/BRCA1/POC1A/CCNF/SASS6/GEN1/BRCA2	8
BP	GO:0006890	retrograde vesicle-mediated transport, Golgi to ER	9/239	86/18493	1.67566342300583e-06	1.62916595629415e-05	1.26979179202701e-05	KIF11/KIF23/KIF2C/KIF4A/CENPE/RACGAP1/KIF15/KIF18A/KIF4B	9
BP	GO:2000045	regulation of G1/S transition of mitotic cell cycle	12/239	166/18493	1.73488196435067e-06	1.67795614989541e-05	1.30781946325777e-05	KIF14/CDK1/GTSE1/AURKA/CCNB1/CDC25C/CDC45/CDC6/EZH2/E2F8/MTBP/E2F1	12
BP	GO:0051782	negative regulation of cell division	5/239	17/18493	1.88482514397406e-06	1.81353383023825e-05	1.41349035885701e-05	ASPM/AURKB/ORC6/BLM/E2F8	5
BP	GO:0045023	G0 to G1 transition	7/239	46/18493	1.92185922673107e-06	1.83963535259774e-05	1.43383420333979e-05	RRM2/RAD51/CHEK1/BRCA1/EZH2/CDC7/E2F1	7
BP	GO:0007018	microtubule-based movement	15/239	269/18493	2.37049575561458e-06	2.2574413426545e-05	1.7594772814953e-05	KIF11/KIF23/KIF2C/DLGAP5/KIF4A/KIF14/CENPE/RACGAP1/KIF15/KIF18B/KIFC1/KIF20B/KIF20A/KIF18A/KIF4B	15
BP	GO:0051445	regulation of meiotic cell cycle	7/239	48/18493	2.58629181893297e-06	2.45037954477476e-05	1.90985566650528e-05	TTK/ASPM/CDC20/CDC25C/CDC25A/TRIP13/FBXO5	7
BP	GO:0007050	cell cycle arrest	14/239	241/18493	3.21997079232989e-06	3.0352719600795e-05	2.365727939863e-05	FOXM1/CDK1/CDKN3/GTSE1/AURKA/CCNB1/KIF20B/CDC25C/PRR11/DDIAS/BRCA1/E2F8/MTBP/E2F1	14
BP	GO:0043161	proteasome-mediated ubiquitin-dependent protein catabolic process	18/239	389/18493	3.3241465249151e-06	3.11764651351886e-05	2.42993167025958e-05	BUB1B/PLK1/CDC20/KIF14/CDK1/UBE2C/AURKB/AURKA/CCNB1/MAD2L1/PBK/FBXO5/UBE2S/CCNF/PTTG1/FBXO45/PSMD12/BUB3	18
BP	GO:1901976	regulation of cell cycle checkpoint	6/239	33/18493	3.618599805945e-06	3.37675368826123e-05	2.63188295856883e-05	NDC80/CCNB1/MAD2L1/CDT1/WDR76/GEN1	6
BP	GO:0045840	positive regulation of mitotic nuclear division	7/239	51/18493	3.93495375908259e-06	3.65360456530818e-05	2.84766390459924e-05	CDCA5/DLGAP5/NUSAP1/UBE2C/AURKA/ESPL1/CDT1	7
BP	GO:0044380	protein localization to cytoskeleton	7/239	53/18493	5.12526325292123e-06	4.73513127396752e-05	3.69061899595009e-05	TTK/SPAG5/ANLN/AURKA/KIF20B/FAM83D/STIL	7
BP	GO:0007135	meiosis II	4/239	10/18493	5.3747721269129e-06	4.89262345082218e-05	3.81337031708216e-05	BUB1B/BUB1/SGO2/MASTL	4
BP	GO:0033314	mitotic DNA replication checkpoint	4/239	10/18493	5.3747721269129e-06	4.89262345082218e-05	3.81337031708216e-05	CDC6/TICRR/ORC1/CLSPN	4
BP	GO:0061983	meiosis II cell cycle process	4/239	10/18493	5.3747721269129e-06	4.89262345082218e-05	3.81337031708216e-05	BUB1B/BUB1/SGO2/MASTL	4
BP	GO:0002478	antigen processing and presentation of exogenous peptide antigen	10/239	126/18493	5.59689146437347e-06	5.06996460943489e-05	3.95159217638691e-05	KIF11/KIF23/KIF2C/KIF4A/CENPE/RACGAP1/KIF15/KIF18A/CTSV/KIF4B	10
BP	GO:0051438	regulation of ubiquitin-protein transferase activity	7/239	54/18493	5.82434339464104e-06	5.25039110866428e-05	4.09221878775239e-05	PLK1/CDC20/UBE2C/MAD2L1/FBXO5/UBE2S/MASTL	7
BP	GO:0006977	DNA damage response, signal transduction by p53 class mediator resulting in cell cycle arrest	7/239	56/18493	7.46160540021245e-06	6.69381701845146e-05	5.21724252493878e-05	CDK1/GTSE1/AURKA/CCNB1/CDC25C/E2F8/E2F1	7
BP	GO:0007064	mitotic sister chromatid cohesion	5/239	22/18493	7.60847902441743e-06	6.7927622828573e-05	5.29436166931881e-05	CDCA5/SGO1/CDC20/DSCC1/HASPIN	5
BP	GO:0030330	DNA damage response, signal transduction by p53 class mediator	9/239	104/18493	8.18516704158675e-06	7.27265798862516e-05	5.66839822824567e-05	FOXM1/CDK1/GTSE1/AURKA/CCNB1/CDC25C/BRCA1/E2F8/E2F1	9
BP	GO:0035404	histone-serine phosphorylation	4/239	11/18493	8.36038780861895e-06	7.33510689208732e-05	5.71707166432563e-05	AURKB/AURKA/CCNB1/VRK1	4
BP	GO:1902969	mitotic DNA replication	4/239	11/18493	8.36038780861895e-06	7.33510689208732e-05	5.71707166432563e-05	CDC45/RAD51/GINS1/BRCA2	4
BP	GO:0072431	signal transduction involved in mitotic G1 DNA damage checkpoint	7/239	57/18493	8.41345055473666e-06	7.33510689208732e-05	5.71707166432563e-05	CDK1/GTSE1/AURKA/CCNB1/CDC25C/E2F8/E2F1	7
BP	GO:1902400	intracellular signal transduction involved in G1 DNA damage checkpoint	7/239	57/18493	8.41345055473666e-06	7.33510689208732e-05	5.71707166432563e-05	CDK1/GTSE1/AURKA/CCNB1/CDC25C/E2F8/E2F1	7
BP	GO:2001021	negative regulation of response to DNA damage stimulus	8/239	80/18493	9.00570741953531e-06	7.8147657374192e-05	6.09092361134336e-05	AUNIP/POLQ/DDIAS/PARPBP/BLM/FANCB/FBXO5/ATAD5	8
BP	GO:0007292	female gamete generation	10/239	134/18493	9.68141600686858e-06	8.32332848368285e-05	6.4873036108403e-05	PLK1/TTK/NCAPH/ASPM/TOP2A/AURKA/CCNB1/TRIP13/FBXO5/MASTL	10
BP	GO:0019884	antigen processing and presentation of exogenous antigen	10/239	134/18493	9.68141600686858e-06	8.32332848368285e-05	6.4873036108403e-05	KIF11/KIF23/KIF2C/KIF4A/CENPE/RACGAP1/KIF15/KIF18A/CTSV/KIF4B	10
BP	GO:0071156	regulation of cell cycle arrest	9/239	107/18493	1.03293380859057e-05	8.83943816844559e-05	6.88956578613649e-05	FOXM1/CDK1/GTSE1/AURKA/CCNB1/CDC25C/BRCA1/E2F8/E2F1	9
BP	GO:0072413	signal transduction involved in mitotic cell cycle checkpoint	7/239	59/18493	1.06207895922291e-05	8.96491194216791e-05	6.98736157383492e-05	CDK1/GTSE1/AURKA/CCNB1/CDC25C/E2F8/E2F1	7
BP	GO:1902402	signal transduction involved in mitotic DNA damage checkpoint	7/239	59/18493	1.06207895922291e-05	8.96491194216791e-05	6.98736157383492e-05	CDK1/GTSE1/AURKA/CCNB1/CDC25C/E2F8/E2F1	7
BP	GO:1902403	signal transduction involved in mitotic DNA integrity checkpoint	7/239	59/18493	1.06207895922291e-05	8.96491194216791e-05	6.98736157383492e-05	CDK1/GTSE1/AURKA/CCNB1/CDC25C/E2F8/E2F1	7
BP	GO:0071158	positive regulation of cell cycle arrest	8/239	82/18493	1.08300942353115e-05	9.10021945473913e-05	7.09282189738191e-05	CDK1/GTSE1/AURKA/CCNB1/CDC25C/BRCA1/E2F8/E2F1	8
BP	GO:0060249	anatomical structure homeostasis	18/239	425/18493	1.12091138090184e-05	9.37627222673296e-05	7.30798079061181e-05	NEK2/AURKB/EXO1/RAD51/BLM/FEN1/RFC4/PIF1/CCNE1/RECQL4/CCNE2/PRIM1/DNA2/CCT6A/NAPSA/RFC5/POLA2/CCT5	18
BP	GO:0090224	regulation of spindle organization	6/239	40/18493	1.1627461796883e-05	9.68259935283037e-05	7.54673588421719e-05	TPX2/PLK1/SPAG5/TACC3/PSRC1/BORA	6
BP	GO:0070601	centromeric sister chromatid cohesion	4/239	12/18493	1.24134111744952e-05	0.000102909395317132	8.02088363013669e-05	BUB1B/BUB1/SGO1/SGO2	4
BP	GO:0048002	antigen processing and presentation of peptide antigen	10/239	139/18493	1.33697398585725e-05	0.000110344919632751	8.60041745288288e-05	KIF11/KIF23/KIF2C/KIF4A/CENPE/RACGAP1/KIF15/KIF18A/CTSV/KIF4B	10
BP	GO:0010824	regulation of centrosome duplication	6/239	42/18493	1.55515976309313e-05	0.000127221659914711	9.91581114886648e-05	PLK4/STIL/BRCA1/POC1A/CCNF/GEN1	6
BP	GO:0051653	spindle localization	6/239	42/18493	1.55515976309313e-05	0.000127221659914711	9.91581114886648e-05	CENPA/NUSAP1/ASPM/NDC80/ESPL1/SAPCD2	6
BP	GO:0031571	mitotic G1 DNA damage checkpoint	7/239	63/18493	1.64858270328401e-05	0.000133686379039231	0.000104196792324317	CDK1/GTSE1/AURKA/CCNB1/CDC25C/E2F8/E2F1	7
BP	GO:0044819	mitotic G1/S transition checkpoint	7/239	63/18493	1.64858270328401e-05	0.000133686379039231	0.000104196792324317	CDK1/GTSE1/AURKA/CCNB1/CDC25C/E2F8/E2F1	7
BP	GO:0000212	meiotic spindle organization	4/239	13/18493	1.7748725954271e-05	0.000142681316437581	0.000111207556104455	ASPM/AURKA/ESPL1/FBXO5	4
BP	GO:0007100	mitotic centrosome separation	4/239	13/18493	1.7748725954271e-05	0.000142681316437581	0.000111207556104455	KIF11/NEK2/AURKA/CHEK1	4
BP	GO:0000729	DNA double-strand break processing	5/239	26/18493	1.82198821556757e-05	0.000145296096904619	0.000113245547852422	EXO1/BLM/BRCA1/BRIP1/DNA2	5
BP	GO:0044783	G1 DNA damage checkpoint	7/239	64/18493	1.83087165727953e-05	0.000145296096904619	0.000113245547852422	CDK1/GTSE1/AURKA/CCNB1/CDC25C/E2F8/E2F1	7
BP	GO:0051785	positive regulation of nuclear division	7/239	64/18493	1.83087165727953e-05	0.000145296096904619	0.000113245547852422	CDCA5/DLGAP5/NUSAP1/UBE2C/AURKA/ESPL1/CDT1	7
BP	GO:0006284	base-excision repair	6/239	44/18493	2.04805720635345e-05	0.000161542942000198	0.000125908536830923	POLQ/FEN1/NEIL3/RECQL4/DNA2/HMGA1	6
BP	GO:0010212	response to ionizing radiation	10/239	146/18493	2.0529959241813e-05	0.000161542942000198	0.000125908536830923	RAD51AP1/RAD54L/RAD51/TICRR/BLM/BRCA1/XRCC2/ECT2/FANCD2/H2AFX	10
BP	GO:0040001	establishment of mitotic spindle localization	5/239	27/18493	2.21262322424205e-05	0.000173368832380485	0.000135125779850447	CENPA/NUSAP1/NDC80/ESPL1/SAPCD2	5
BP	GO:2000573	positive regulation of DNA biosynthetic process	7/239	66/18493	2.24554342658296e-05	0.000175208997611957	0.000136560027047836	NEK2/AURKB/DSCC1/RFC4/CCT6A/RFC5/CCT5	7
BP	GO:0051299	centrosome separation	4/239	14/18493	2.45964350237575e-05	0.000190314915996324	0.000148333763849415	KIF11/NEK2/AURKA/CHEK1	4
BP	GO:0072425	signal transduction involved in G2 DNA damage checkpoint	4/239	14/18493	2.45964350237575e-05	0.000190314915996324	0.000148333763849415	PLK1/CHEK1/BRCA1/DTL	4
BP	GO:0010498	proteasomal protein catabolic process	18/239	452/18493	2.54965388313535e-05	0.000196460882198438	0.000153124004774453	BUB1B/PLK1/CDC20/KIF14/CDK1/UBE2C/AURKB/AURKA/CCNB1/MAD2L1/PBK/FBXO5/UBE2S/CCNF/PTTG1/FBXO45/PSMD12/BUB3	18
BP	GO:0071900	regulation of protein serine/threonine kinase activity	19/239	496/18493	2.58487122557558e-05	0.000198351482061729	0.000154597561338252	CCNB2/PLK1/CCNA2/CDK1/CDKN3/CCNB1/CDC25C/CDC6/CDC25A/PKMYT1/DBF4/BLM/PSRC1/IQGAP3/CCNE1/CCNF/EZH2/CCNE2/CKS1B	19
BP	GO:0051053	negative regulation of DNA metabolic process	10/239	152/18493	2.9076278085537e-05	0.000222200199196881	0.000173185541986629	CDC6/AUNIP/POLQ/PARPBP/BLM/FANCB/FBXO5/PIF1/DONSON/TIMELESS	10
BP	GO:0071478	cellular response to radiation	11/239	186/18493	3.13552166248662e-05	0.000238633759313018	0.000185994058926622	AURKB/RAD51AP1/RAD51/CDC25A/CHEK1/BLM/PBK/CRY2/ECT2/H2AFX/GEN1	11
BP	GO:0072698	protein localization to microtubule cytoskeleton	6/239	48/18493	3.41010461159699e-05	0.000258472010764719	0.000201456233767814	TTK/SPAG5/AURKA/KIF20B/FAM83D/STIL	6
BP	GO:0010458	exit from mitosis	5/239	30/18493	3.78421443425368e-05	0.000285662040829637	0.000222648474415867	CDCA5/UBE2C/ANLN/UBE2S/KNTC1	5
BP	GO:0000731	DNA synthesis involved in DNA repair	6/239	50/18493	4.32170739631717e-05	0.000324915410322307	0.000253243028763525	BLM/PCLAF/DTL/POLE2/RFC4/RFC5	6
BP	GO:2000780	negative regulation of double-strand break repair	5/239	31/18493	4.46467645153955e-05	0.000334310652036651	0.000260565794603858	AUNIP/POLQ/PARPBP/BLM/FANCB	5
BP	GO:0006301	postreplication repair	6/239	51/18493	4.84546899903837e-05	0.000361366904868042	0.000281653767646491	BRCA1/PCLAF/DTL/POLE2/RFC4/RFC5	6
BP	GO:0022412	cellular process involved in reproduction in multicellular organism	15/239	350/18493	5.35354762611562e-05	0.000397661517667868	0.000309942230985641	PLK1/TTK/NCAPH/ASPM/TOP2A/AURKA/CCNB1/TRIP13/KNL1/FBXO5/KIF18A/MASTL/BRIP1/FANCG/HMGB2	15
BP	GO:2001252	positive regulation of chromosome organization	10/239	165/18493	5.84938178497281e-05	0.000432761034848387	0.000337299222241041	DLGAP5/NEK2/AURKB/CCNB1/ESPL1/BRCA1/FEN1/CDT1/CCT6A/CCT5	10
BP	GO:0045738	negative regulation of DNA repair	5/239	33/18493	6.10643552571616e-05	0.000448207540365807	0.000349338416802984	AUNIP/POLQ/PARPBP/BLM/FANCB	5
BP	GO:0051443	positive regulation of ubiquitin-protein transferase activity	5/239	33/18493	6.10643552571616e-05	0.000448207540365807	0.000349338416802984	PLK1/CDC20/UBE2C/UBE2S/MASTL	5
BP	GO:2000278	regulation of DNA biosynthetic process	8/239	104/18493	6.13482793214725e-05	0.000448518719291238	0.000349580953448092	NEK2/AURKB/DSCC1/RFC4/PIF1/CCT6A/RFC5/CCT5	8
BP	GO:0009411	response to UV	9/239	136/18493	6.97584937081366e-05	0.000508005971827489	0.000395946042719042	AURKB/CDC25A/CHEK1/PBK/FEN1/PCLAF/DTL/GEN1/CIRBP	9
BP	GO:0031109	microtubule polymerization or depolymerization	8/239	106/18493	7.02582713555175e-05	0.000509646913699985	0.000397225012803605	KIF2C/SKA3/SKA1/KIF18B/PSRC1/FBXO5/KIF18A/CKAP2	8
BP	GO:0007096	regulation of exit from mitosis	4/239	18/18493	7.21912983951021e-05	0.00052163128840352	0.000406565780435246	CDCA5/UBE2C/ANLN/KNTC1	4
BP	GO:0045737	positive regulation of cyclin-dependent protein serine/threonine kinase activity	4/239	19/18493	9.05175814070118e-05	0.000651516080127213	0.000507799569296782	CCNB1/CDC6/PSRC1/CKS1B	4
BP	GO:0060236	regulation of mitotic spindle organization	5/239	36/18493	9.39830318418252e-05	0.000673847452240422	0.000525204912751512	TPX2/PLK1/TACC3/PSRC1/BORA	5
BP	GO:0019882	antigen processing and presentation	10/239	175/18493	9.57120798264986e-05	0.000683605123991569	0.000532810160977472	KIF11/KIF23/KIF2C/KIF4A/CENPE/RACGAP1/KIF15/KIF18A/CTSV/KIF4B	10
BP	GO:0051781	positive regulation of cell division	7/239	84/18493	0.000107262691456372	0.000762158774938575	0.000594035833427169	KIF23/KIF14/AURKB/RACGAP1/KIF20B/CDC6/ECT2	7
BP	GO:0051293	establishment of spindle localization	5/239	37/18493	0.000107531286501834	0.000762158774938575	0.000594035833427169	CENPA/NUSAP1/NDC80/ESPL1/SAPCD2	5
BP	GO:2000134	negative regulation of G1/S transition of mitotic cell cycle	8/239	114/18493	0.000117365619972486	0.000828699453569988	0.000645898448918025	CDK1/GTSE1/AURKA/CCNB1/CDC25C/EZH2/E2F8/E2F1	8
BP	GO:0045739	positive regulation of DNA repair	6/239	61/18493	0.00013415541431346	0.000943661380227637	0.000735501174964147	FOXM1/BLM/BRCA1/FANCB/H2AFX/TIMELESS	6
BP	GO:0007095	mitotic G2 DNA damage checkpoint	4/239	21/18493	0.000136958864842304	0.000959745705706256	0.000748037494173456	CDK1/BLM/CLSPN/DONSON	4
BP	GO:0008156	negative regulation of DNA replication	5/239	39/18493	0.000139078944876516	0.000970938348254478	0.000756761176118758	CDC6/BLM/FBXO5/DONSON/TIMELESS	5
BP	GO:0019985	translesion synthesis	5/239	40/18493	0.000157286299602178	0.00109393505004212	0.000852626303776838	PCLAF/DTL/POLE2/RFC4/RFC5	5
BP	GO:0007063	regulation of sister chromatid cohesion	4/239	22/18493	0.000165703395024056	0.00114817613641668	0.000894902467235179	BUB1/CDCA5/ESPL1/FEN1	4
BP	GO:1902807	negative regulation of cell cycle G1/S phase transition	8/239	121/18493	0.000177613951419039	0.00122613051221247	0.000955661057331944	CDK1/GTSE1/AURKA/CCNB1/CDC25C/EZH2/E2F8/E2F1	8
BP	GO:1904031	positive regulation of cyclin-dependent protein kinase activity	4/239	23/18493	0.000198563085613508	0.00136567277771957	0.00106442199890282	CCNB1/CDC6/PSRC1/CKS1B	4
BP	GO:0031396	regulation of protein ubiquitination	10/239	195/18493	0.000231996716454483	0.00158973395740212	0.00123905801174952	PLK1/CDC20/UBE2C/MAD2L1/FANCI/BRCA1/FBXO5/UBE2S/MASTL/MTBP	10
BP	GO:0001833	inner cell mass cell proliferation	3/239	10/18493	0.0002392016138429	0.00162709669196434	0.00126817898220161	NCAPG2/GINS1/GINS4	3
BP	GO:1902101	positive regulation of metaphase/anaphase transition of cell cycle	3/239	10/18493	0.0002392016138429	0.00162709669196434	0.00126817898220161	DLGAP5/ESPL1/CDT1	3
BP	GO:0001556	oocyte maturation	4/239	25/18493	0.000277965950100386	0.00187022742513195	0.0014576780373304	AURKA/CCNB1/TRIP13/FBXO5	4
BP	GO:0006312	mitotic recombination	4/239	25/18493	0.000277965950100386	0.00187022742513195	0.0014576780373304	RAD51/BLM/RAD54B/GEN1	4
BP	GO:2000104	negative regulation of DNA-dependent DNA replication	4/239	25/18493	0.000277965950100386	0.00187022742513195	0.0014576780373304	BLM/FBXO5/DONSON/TIMELESS	4
BP	GO:0007129	synapsis	5/239	46/18493	0.000307660890613757	0.00206254972516154	0.0016075763807483	TRIP13/CCNE1/BRIP1/CCNE2/FANCD2	5
BP	GO:0071168	protein localization to chromatin	4/239	26/18493	0.000325192507908515	0.00215284503802807	0.00167795364752917	PLK1/CDCA5/ESCO2/EZH2	4
BP	GO:0045835	negative regulation of meiotic nuclear division	3/239	11/18493	0.000325767073605755	0.00215284503802807	0.00167795364752917	TTK/TRIP13/FBXO5	3
BP	GO:1905820	positive regulation of chromosome separation	3/239	11/18493	0.000325767073605755	0.00215284503802807	0.00167795364752917	DLGAP5/ESPL1/CDT1	3
BP	GO:2000105	positive regulation of DNA-dependent DNA replication	3/239	11/18493	0.000325767073605755	0.00215284503802807	0.00167795364752917	CDT1/E2F8/CDC7	3
BP	GO:0006998	nuclear envelope organization	5/239	49/18493	0.000414745352385747	0.00273114226730614	0.00212868555255842	CCNB2/PLK1/CDK1/CCNB1/VRK1	5
BP	GO:2000781	positive regulation of double-strand break repair	4/239	28/18493	0.000436440661055566	0.00286385267696179	0.0022321216624564	FOXM1/BLM/FANCB/TIMELESS	4
BP	GO:1900182	positive regulation of protein localization to nucleus	6/239	78/18493	0.00051713898831221	0.00338143345526681	0.00263553042597957	PLK1/CDK1/GTSE1/ECT2/CCT6A/CCT5	6
BP	GO:2000241	regulation of reproductive process	8/239	142/18493	0.000525385820804959	0.00342330340082389	0.00266816437158566	TTK/ASPM/CDC20/AURKA/CDC25C/CDC25A/TRIP13/FBXO5	8
BP	GO:0018107	peptidyl-threonine phosphorylation	7/239	109/18493	0.000537353279496449	0.00347688167256065	0.00270992392924121	PLK1/TTK/CDK1/CHEK1/HASPIN/VRK1/CDC7	7
BP	GO:0031398	positive regulation of protein ubiquitination	7/239	109/18493	0.000537353279496449	0.00347688167256065	0.00270992392924121	PLK1/CDC20/UBE2C/FANCI/BRCA1/UBE2S/MASTL	7
BP	GO:0032210	regulation of telomere maintenance via telomerase	5/239	53/18493	0.00059855348546945	0.00384606859002342	0.00299767270996355	NEK2/AURKB/PIF1/CCT6A/CCT5	5
BP	GO:1902808	positive regulation of cell cycle G1/S phase transition	5/239	53/18493	0.00059855348546945	0.00384606859002342	0.00299767270996355	CDC45/CDC6/FAM83D/EZH2/MTBP	5
BP	GO:1903320	regulation of protein modification by small protein conjugation or removal	10/239	221/18493	0.000623683709334354	0.00399372637322033	0.00311275898488108	PLK1/CDC20/UBE2C/MAD2L1/FANCI/BRCA1/FBXO5/UBE2S/MASTL/MTBP	10
BP	GO:0040020	regulation of meiotic nuclear division	4/239	31/18493	0.000650647254954622	0.00415206856512279	0.00323617281809588	TTK/CDC20/TRIP13/FBXO5	4
BP	GO:0007569	cell aging	7/239	113/18493	0.000666840296559768	0.00424083024216264	0.00330535475043144	FOXM1/CDK1/CHEK1/FBXO5/HMGA1/H2AFX/BRCA2	7
BP	GO:0046606	negative regulation of centrosome cycle	3/239	14/18493	0.000698330818572285	0.00442593969313561	0.00344963131143126	NEK2/BRCA1/CCNF	3
BP	GO:0010833	telomere maintenance via telomere lengthening	6/239	83/18493	0.000720354239579836	0.00454999259489713	0.00354631965421509	NEK2/AURKB/RAD51/PIF1/CCT6A/CCT5	6
BP	GO:0018210	peptidyl-threonine modification	7/239	116/18493	0.000779280594006563	0.00490550529854301	0.00382341058611606	PLK1/TTK/CDK1/CHEK1/HASPIN/VRK1/CDC7	7
BP	GO:0001325	formation of extrachromosomal circular DNA	3/239	15/18493	0.000864613306248511	0.00538787553591773	0.00419937582512081	EXO1/BLM/DNA2	3
BP	GO:0090656	t-circle formation	3/239	15/18493	0.000864613306248511	0.00538787553591773	0.00419937582512081	EXO1/BLM/DNA2	3
BP	GO:0090737	telomere maintenance via telomere trimming	3/239	15/18493	0.000864613306248511	0.00538787553591773	0.00419937582512081	EXO1/BLM/DNA2	3
BP	GO:0007099	centriole replication	4/239	34/18493	0.000930345377644104	0.00575883788761701	0.00448850840091454	PLK4/STIL/BRCA1/SASS6	4
BP	GO:0032212	positive regulation of telomere maintenance via telomerase	4/239	34/18493	0.000930345377644104	0.00575883788761701	0.00448850840091454	NEK2/AURKB/CCT6A/CCT5	4
BP	GO:0001832	blastocyst growth	3/239	16/18493	0.0010540272334253	0.00645983027218081	0.00503487040458499	NCAPG2/GINS1/GINS4	3
BP	GO:0051447	negative regulation of meiotic cell cycle	3/239	16/18493	0.0010540272334253	0.00645983027218081	0.00503487040458499	TTK/TRIP13/FBXO5	3
BP	GO:0070200	establishment of protein localization to telomere	3/239	16/18493	0.0010540272334253	0.00645983027218081	0.00503487040458499	CCT6A/BRCA2/CCT5	3
BP	GO:1904356	regulation of telomere maintenance via telomere lengthening	5/239	61/18493	0.00114133166599892	0.00697188455184207	0.00543397174774415	NEK2/AURKB/PIF1/CCT6A/CCT5	5
BP	GO:2001022	positive regulation of response to DNA damage stimulus	6/239	92/18493	0.00123613172779077	0.00752621842133596	0.00586602631824785	FOXM1/BLM/BRCA1/FANCB/H2AFX/TIMELESS	6
BP	GO:0006266	DNA ligation	3/239	17/18493	0.00126773536140723	0.00764345638354944	0.00595740301413172	TOP2A/RAD51/HMGB2	3
BP	GO:0062033	NA	3/239	17/18493	0.00126773536140723	0.00764345638354944	0.00595740301413172	DLGAP5/ESPL1/CDT1	3
BP	GO:2000042	negative regulation of double-strand break repair via homologous recombination	3/239	17/18493	0.00126773536140723	0.00764345638354944	0.00595740301413172	POLQ/PARPBP/FANCB	3
BP	GO:0098534	centriole assembly	4/239	37/18493	0.00128540658854485	0.00770000011267026	0.00600147388539614	PLK4/STIL/BRCA1/SASS6	4
BP	GO:1904358	positive regulation of telomere maintenance via telomere lengthening	4/239	37/18493	0.00128540658854485	0.00770000011267026	0.00600147388539614	NEK2/AURKB/CCT6A/CCT5	4
BP	GO:1903322	positive regulation of protein modification by small protein conjugation or removal	7/239	127/18493	0.00132538513488729	0.00791395561249423	0.00616823340825869	PLK1/CDC20/UBE2C/FANCI/BRCA1/UBE2S/MASTL	7
BP	GO:0000712	resolution of meiotic recombination intermediates	3/239	18/18493	0.00150684417400965	0.00896862061261515	0.00699025215675868	TOP2A/EME1/BLM	3
BP	GO:0090305	nucleic acid phosphodiester bond hydrolysis	11/239	295/18493	0.00164573459229877	0.00976399085590674	0.00761017341318582	EXO1/EME1/FEN1/RFC4/DNA2/POP1/RNASEH2A/HMGB2/GEN1/ATAD5/RFC5	11
BP	GO:0046599	regulation of centriole replication	3/239	19/18493	0.00177240541012265	0.0104820281738782	0.00816982044558713	PLK4/STIL/BRCA1	3
BP	GO:0007019	microtubule depolymerization	4/239	41/18493	0.00189310046407515	0.0111249606385682	0.00867092984045078	KIF2C/KIF18B/KIF18A/CKAP2	4
BP	GO:0030866	cortical actin cytoskeleton organization	4/239	41/18493	0.00189310046407515	0.0111249606385682	0.00867092984045078	KIF23/ANLN/RACGAP1/ECT2	4
BP	GO:0071479	cellular response to ionizing radiation	5/239	69/18493	0.00198355065075336	0.0116197273137192	0.00905655701406564	RAD51AP1/RAD51/BLM/ECT2/H2AFX	5
BP	GO:0042276	error-prone translesion synthesis	3/239	20/18493	0.00206541756284714	0.0120583623772845	0.00939843452584313	POLE2/RFC4/RFC5	3
BP	GO:0045910	negative regulation of DNA recombination	4/239	42/18493	0.00207141496949583	0.0120583623772845	0.00939843452584313	POLQ/PARPBP/BLM/FANCB	4
BP	GO:0007004	telomere maintenance via telomerase	5/239	71/18493	0.00225061295320187	0.0130605882940496	0.0101795816139887	NEK2/AURKB/PIF1/CCT6A/CCT5	5
BP	GO:0007568	aging	11/239	311/18493	0.00248418010583411	0.0143710979954328	0.0112010088392258	FOXM1/CDK1/AURKB/RAD54L/CHEK1/FBXO5/TYMS/CTSV/HMGA1/H2AFX/BRCA2	11
BP	GO:0048599	oocyte development	4/239	45/18493	0.0026753887053757	0.0154291826890767	0.0120256929385145	AURKA/CCNB1/TRIP13/FBXO5	4
BP	GO:0030865	cortical cytoskeleton organization	4/239	46/18493	0.00290088659249589	0.0166778526385909	0.0129989215078437	KIF23/ANLN/RACGAP1/ECT2	4
BP	GO:1903829	positive regulation of cellular protein localization	11/239	318/18493	0.00294617899165554	0.0168859703318035	0.0131611309731201	PLK1/NDC80/CDK1/GTSE1/KIF20B/CDT1/ECT2/VAMP2/CCT6A/E2F1/CCT5	11
BP	GO:0071214	cellular response to abiotic stimulus	11/239	319/18493	0.00301748772654366	0.017188572724514	0.0133969829641509	AURKB/RAD51AP1/RAD51/CDC25A/CHEK1/BLM/PBK/CRY2/ECT2/H2AFX/GEN1	11
BP	GO:0104004	cellular response to environmental stimulus	11/239	319/18493	0.00301748772654366	0.017188572724514	0.0133969829641509	AURKB/RAD51AP1/RAD51/CDC25A/CHEK1/BLM/PBK/CRY2/ECT2/H2AFX/GEN1	11
BP	GO:0000132	establishment of mitotic spindle orientation	3/239	23/18493	0.0031183763338485	0.0176549538169411	0.0137604860688116	CENPA/NDC80/SAPCD2	3
BP	GO:1902410	mitotic cytokinetic process	3/239	23/18493	0.0031183763338485	0.0176549538169411	0.0137604860688116	CEP55/KIF20B/KIF20A	3
BP	GO:0021987	cerebral cortex development	6/239	111/18493	0.00320622779999054	0.0180971581294299	0.0141051454966789	ASPM/KIF14/TACC3/ARHGAP11B/FBXO45/H2AFX	6
BP	GO:0006278	RNA-dependent DNA biosynthetic process	5/239	78/18493	0.00339315028119688	0.0189791568439235	0.014792586038826	NEK2/AURKB/PIF1/CCT6A/CCT5	5
BP	GO:0031100	animal organ regeneration	5/239	78/18493	0.00339315028119688	0.0189791568439235	0.014792586038826	CCNA2/CDK1/AURKA/TYMS/EZH2	5
BP	GO:0034644	cellular response to UV	5/239	78/18493	0.00339315028119688	0.0189791568439235	0.014792586038826	AURKB/CDC25A/CHEK1/PBK/GEN1	5
BP	GO:0032204	regulation of telomere maintenance	5/239	79/18493	0.00358500607339014	0.0199920608957522	0.0155820557955159	NEK2/AURKB/PIF1/CCT6A/CCT5	5
BP	GO:0018105	peptidyl-serine phosphorylation	10/239	282/18493	0.00378594535729787	0.0210494027799465	0.0164061609400711	PLK1/TTK/CDK1/AURKB/AURKA/CCNB1/CLSPN/MASTL/VRK1/CDC7	10
BP	GO:0009994	oocyte differentiation	4/239	50/18493	0.00393282677678271	0.0218007741029418	0.0169917889020463	AURKA/CCNB1/TRIP13/FBXO5	4
BP	GO:0070199	establishment of protein localization to chromosome	3/239	25/18493	0.00397364421111957	0.0219614800596698	0.0171170450823603	CCT6A/BRCA2/CCT5	3
BP	GO:0032206	positive regulation of telomere maintenance	4/239	51/18493	0.00422495437215593	0.0232811283949364	0.0181455950701684	NEK2/AURKB/CCT6A/CCT5	4
BP	GO:1900180	regulation of protein localization to nucleus	6/239	121/18493	0.00489438891117131	0.0267787348661774	0.0208716721599603	PLK1/CDK1/GTSE1/ECT2/CCT6A/CCT5	6
BP	GO:0006303	double-strand break repair via nonhomologous end joining	5/239	85/18493	0.00490294553284885	0.0267787348661774	0.0208716721599603	AUNIP/POLQ/BLM/BRCA1/H2AFX	5
BP	GO:0048477	oogenesis	5/239	85/18493	0.00490294553284885	0.0267787348661774	0.0208716721599603	ASPM/AURKA/CCNB1/TRIP13/FBXO5	5
BP	GO:0051101	regulation of DNA binding	6/239	122/18493	0.00509329354850458	0.0277367921395103	0.0216183936693743	HJURP/CDCA5/NEK2/CDT1/HMGB2/E2F1	6
BP	GO:0006760	folic acid-containing compound metabolic process	3/239	28/18493	0.00550112797661005	0.0297379747689252	0.0231781397881541	TYMS/MTHFD2/FOLR1	3
BP	GO:0070198	protein localization to chromosome, telomeric region	3/239	28/18493	0.00550112797661005	0.0297379747689252	0.0231781397881541	CCT6A/BRCA2/CCT5	3
BP	GO:0006997	nucleus organization	6/239	124/18493	0.0055088116965591	0.0297379747689252	0.0231781397881541	CCNB2/PLK1/CDK1/CCNB1/VRK1/HMGB2	6
BP	GO:0048146	positive regulation of fibroblast proliferation	4/239	55/18493	0.00553960838848681	0.0298175442823768	0.0232401572362147	CCNA2/CCNB1/CDC6/E2F1	4
BP	GO:0071482	cellular response to light stimulus	6/239	125/18493	0.00572562483469133	0.0307297263526642	0.023951123053546	AURKB/CDC25A/CHEK1/PBK/CRY2/GEN1	6
BP	GO:0018209	peptidyl-serine modification	10/239	301/18493	0.00594740838034488	0.0318280615628255	0.0248071788957203	PLK1/TTK/CDK1/AURKB/AURKA/CCNB1/CLSPN/MASTL/VRK1/CDC7	10
BP	GO:0007281	germ cell development	9/239	255/18493	0.00607766957497357	0.0322483752856104	0.0251347765313122	ASPM/AURKA/CCNB1/TRIP13/KNL1/FBXO5/BRIP1/FANCG/HMGB2	9
BP	GO:0051294	establishment of spindle orientation	3/239	29/18493	0.00607804596120821	0.0322483752856104	0.0251347765313122	CENPA/NDC80/SAPCD2	3
BP	GO:0071539	protein localization to centrosome	3/239	29/18493	0.00607804596120821	0.0322483752856104	0.0251347765313122	SPAG5/AURKA/STIL	3
BP	GO:0021543	pallium development	7/239	169/18493	0.00649224122970257	0.0343478403520162	0.0267711251787106	ASPM/KIF14/TACC3/EZH2/ARHGAP11B/FBXO45/H2AFX	7
BP	GO:0070979	protein K11-linked ubiquitination	3/239	30/18493	0.00668977844097746	0.0351924038665585	0.0274293882699985	UBE2C/UBE2T/UBE2S	3
BP	GO:1905508	protein localization to microtubule organizing center	3/239	30/18493	0.00668977844097746	0.0351924038665585	0.0274293882699985	SPAG5/AURKA/STIL	3
BP	GO:0000726	non-recombinational repair	5/239	92/18493	0.00683706072243258	0.0355638990288485	0.0277189361248571	AUNIP/POLQ/BLM/BRCA1/H2AFX	5
BP	GO:0009416	response to light stimulus	10/239	308/18493	0.0069505599340456	0.0355638990288485	0.0277189361248571	AURKB/CDC25A/CHEK1/PBK/FEN1/PCLAF/DTL/CRY2/GEN1/CIRBP	10
BP	GO:0001731	formation of translation preinitiation complex	2/239	10/18493	0.00699021171003215	0.0355638990288485	0.0277189361248571	TICRR/DENR	2
BP	GO:0032875	regulation of DNA endoreduplication	2/239	10/18493	0.00699021171003215	0.0355638990288485	0.0277189361248571	FBXO5/E2F8	2
BP	GO:0035999	tetrahydrofolate interconversion	2/239	10/18493	0.00699021171003215	0.0355638990288485	0.0277189361248571	TYMS/MTHFD2	2
BP	GO:0046607	positive regulation of centrosome cycle	2/239	10/18493	0.00699021171003215	0.0355638990288485	0.0277189361248571	PLK4/POC1A	2
BP	GO:0051593	response to folic acid	2/239	10/18493	0.00699021171003215	0.0355638990288485	0.0277189361248571	TYMS/FOLR1	2
BP	GO:0072697	protein localization to cell cortex	2/239	10/18493	0.00699021171003215	0.0355638990288485	0.0277189361248571	ANLN/SAPCD2	2
BP	GO:1903405	protein localization to nuclear body	2/239	10/18493	0.00699021171003215	0.0355638990288485	0.0277189361248571	CCT6A/CCT5	2
BP	GO:1904851	positive regulation of establishment of protein localization to telomere	2/239	10/18493	0.00699021171003215	0.0355638990288485	0.0277189361248571	CCT6A/CCT5	2
BP	GO:1904867	protein localization to Cajal body	2/239	10/18493	0.00699021171003215	0.0355638990288485	0.0277189361248571	CCT6A/CCT5	2
BP	GO:2000615	regulation of histone H3-K9 acetylation	2/239	10/18493	0.00699021171003215	0.0355638990288485	0.0277189361248571	CHEK1/BRCA1	2
BP	GO:0048193	Golgi vesicle transport	11/239	359/18493	0.00722332452189363	0.0366494908119029	0.0285650595847102	KIF11/KIF23/KIF2C/KIF4A/CENPE/RACGAP1/KIF15/KIF18A/VAMP2/FOLR1/KIF4B	11
BP	GO:0031935	regulation of chromatin silencing	3/239	31/18493	0.00733682821090848	0.0371239509200464	0.0289348595726349	CDC45/ATAD2/HMGA1	3
BP	GO:0001701	in utero embryonic development	10/239	311/18493	0.00741865951363764	0.0374360073826769	0.0291780801809261	CCNB2/NEK2/CCNB1/PLK4/STIL/NCAPG2/XRCC2/GINS1/GINS4/E2F8	10
BP	GO:1902275	regulation of chromatin organization	7/239	175/18493	0.00780467264664797	0.0392771737258138	0.0306131076569418	CCNB1/MKI67/CDC45/CHEK1/BRCA1/ATAD2/HMGA1	7
BP	GO:0016569	covalent chromatin modification	13/239	470/18493	0.00836687029330136	0.0418378119649689	0.0326089002929639	CCNA2/CDK1/AURKB/AURKA/CCNB1/CHEK1/HELLS/UHRF1/HASPIN/BRCA1/EZH2/VRK1/BRCA2	13
BP	GO:0001824	blastocyst development	4/239	62/18493	0.00844872934463799	0.0418378119649689	0.0326089002929639	NEK2/NCAPG2/GINS1/GINS4	4
BP	GO:0006265	DNA topological change	2/239	11/18493	0.00847119940701579	0.0418378119649689	0.0326089002929639	TOP2A/HMGB2	2
BP	GO:0009157	deoxyribonucleoside monophosphate biosynthetic process	2/239	11/18493	0.00847119940701579	0.0418378119649689	0.0326089002929639	TK1/TYMS	2
BP	GO:0042023	DNA endoreduplication	2/239	11/18493	0.00847119940701579	0.0418378119649689	0.0326089002929639	FBXO5/E2F8	2
BP	GO:0070203	regulation of establishment of protein localization to telomere	2/239	11/18493	0.00847119940701579	0.0418378119649689	0.0326089002929639	CCT6A/CCT5	2
BP	GO:0090657	telomeric loop disassembly	2/239	11/18493	0.00847119940701579	0.0418378119649689	0.0326089002929639	BLM/RECQL4	2
BP	GO:0000737	DNA catabolic process, endonucleolytic	3/239	33/18493	0.00873870372064143	0.0429306158974369	0.0334606449899247	FEN1/HMGB2/GEN1	3
BP	GO:0071312	cellular response to alkaloid	3/239	33/18493	0.00873870372064143	0.0429306158974369	0.0334606449899247	CCNA2/RAD51/BLM	3
BP	GO:0030262	apoptotic nuclear changes	3/239	34/18493	0.00949435130222181	0.0461544774037327	0.035973361919413	TOP2A/FEN1/HMGB2	3
BP	GO:0042558	pteridine-containing compound metabolic process	3/239	34/18493	0.00949435130222181	0.0461544774037327	0.035973361919413	TYMS/MTHFD2/FOLR1	3
BP	GO:0071392	cellular response to estradiol stimulus	3/239	34/18493	0.00949435130222181	0.0461544774037327	0.035973361919413	CCNA2/KIF18A/H2AFZ	3
BP	GO:0097421	liver regeneration	3/239	34/18493	0.00949435130222181	0.0461544774037327	0.035973361919413	AURKA/TYMS/EZH2	3
BP	GO:0010826	negative regulation of centrosome duplication	2/239	12/18493	0.0100793956295357	0.0477485655205301	0.0372158136160354	BRCA1/CCNF	2
BP	GO:0031507	heterochromatin assembly	2/239	12/18493	0.0100793956295357	0.0477485655205301	0.0372158136160354	HELLS/HMGA1	2
BP	GO:0043970	histone H3-K9 acetylation	2/239	12/18493	0.0100793956295357	0.0477485655205301	0.0372158136160354	CHEK1/BRCA1	2
BP	GO:0055015	ventricular cardiac muscle cell development	2/239	12/18493	0.0100793956295357	0.0477485655205301	0.0372158136160354	CDK1/CCNB1	2
BP	GO:0060707	trophoblast giant cell differentiation	2/239	12/18493	0.0100793956295357	0.0477485655205301	0.0372158136160354	PLK4/E2F8	2
BP	GO:0070202	regulation of establishment of protein localization to chromosome	2/239	12/18493	0.0100793956295357	0.0477485655205301	0.0372158136160354	CCT6A/CCT5	2
BP	GO:0072520	seminiferous tubule development	2/239	12/18493	0.0100793956295357	0.0477485655205301	0.0372158136160354	KIF18A/BRIP1	2
BP	GO:0097329	response to antimetabolite	2/239	12/18493	0.0100793956295357	0.0477485655205301	0.0372158136160354	BLM/TIMELESS	2
BP	GO:1904816	positive regulation of protein localization to chromosome, telomeric region	2/239	12/18493	0.0100793956295357	0.0477485655205301	0.0372158136160354	CCT6A/CCT5	2
BP	GO:1990173	protein localization to nucleoplasm	2/239	12/18493	0.0100793956295357	0.0477485655205301	0.0372158136160354	CCT6A/CCT5	2
CC	GO:0098687	chromosomal region	68/245	346/19659	1.55199090058032e-62	3.94205688747402e-60	2.94061433794167e-60	CENPA/HJURP/KIF2C/BUB1B/PLK1/BUB1/SKA3/NCAPG/TTK/CDCA5/SGO1/SKA1/CDCA8/NDC80/NUF2/NEK2/ZWINT/CENPE/BIRC5/SPAG5/CDK1/AURKB/SPC25/AURKA/CCNB1/CENPI/SGO2/RAD51/CENPF/CENPW/MAD2L1/CHEK1/DSCC1/ORC1/OIP5/HELLS/ERCC6L/MCM6/BLM/ESCO2/KNL1/SPC24/FEN1/CENPO/CENPN/NCAPD2/KIF18A/CENPK/MCM4/CDT1/CENPU/KNTC1/PIF1/CENPM/KNSTRN/MCM2/RECQL4/ZWILCH/CENPL/CENPH/MTBP/MCM7/DNA2/ALYREF/INCENP/H2AFX/BRCA2/BUB3	68
CC	GO:0000793	condensed chromosome	55/245	221/19659	2.46130943434771e-56	3.1258629816216e-54	2.33176683253994e-54	CENPA/HJURP/KIF2C/BUB1B/PLK1/BUB1/SKA3/NCAPG/NCAPH/CDCA5/SGO1/SKA1/NDC80/NUF2/NEK2/ZWINT/CENPE/BIRC5/SPAG5/TOP2A/AURKB/SPC25/AURKA/CCNB1/MKI67/SGO2/RAD51/CENPF/CENPW/MAD2L1/CHEK1/ERCC6L/BLM/NCAPG2/KNL1/BRCA1/SPC24/CENPO/CENPN/NCAPD2/CENPK/CDT1/CENPU/KNTC1/CENPM/KNSTRN/ZWILCH/CENPH/SMC2/FANCD2/INCENP/H2AFX/HMGB2/BRCA2/BUB3	55
CC	GO:0000775	chromosome, centromeric region	52/245	194/19659	4.48291552206059e-55	3.7955351420113e-53	2.83131506656458e-53	CENPA/HJURP/KIF2C/BUB1B/PLK1/BUB1/SKA3/NCAPG/TTK/CDCA5/SGO1/SKA1/CDCA8/NDC80/NUF2/NEK2/ZWINT/CENPE/BIRC5/SPAG5/AURKB/SPC25/AURKA/CCNB1/CENPI/SGO2/CENPF/CENPW/MAD2L1/DSCC1/OIP5/HELLS/ERCC6L/ESCO2/KNL1/SPC24/CENPO/CENPN/NCAPD2/KIF18A/CENPK/CDT1/CENPU/KNTC1/CENPM/KNSTRN/ZWILCH/CENPL/CENPH/MTBP/INCENP/BUB3	52
CC	GO:0000779	condensed chromosome, centromeric region	41/245	117/19659	7.21972189815539e-49	4.58452340532867e-47	3.41986826754729e-47	CENPA/HJURP/KIF2C/BUB1B/PLK1/BUB1/SKA3/NCAPG/SGO1/SKA1/NDC80/NUF2/NEK2/ZWINT/CENPE/BIRC5/SPAG5/AURKB/SPC25/AURKA/CCNB1/SGO2/CENPF/CENPW/MAD2L1/ERCC6L/KNL1/SPC24/CENPO/CENPN/NCAPD2/CENPK/CDT1/CENPU/KNTC1/CENPM/KNSTRN/ZWILCH/CENPH/INCENP/BUB3	41
CC	GO:0000776	kinetochore	42/245	133/19659	8.04129758964742e-48	4.08497917554089e-46	3.04722856028744e-46	CENPA/HJURP/KIF2C/BUB1B/PLK1/BUB1/SKA3/TTK/SGO1/SKA1/NDC80/NUF2/NEK2/ZWINT/CENPE/BIRC5/SPAG5/AURKB/SPC25/CCNB1/CENPI/SGO2/CENPF/CENPW/MAD2L1/ERCC6L/KNL1/SPC24/CENPO/CENPN/KIF18A/CENPK/CDT1/CENPU/KNTC1/CENPM/KNSTRN/ZWILCH/CENPH/MTBP/INCENP/BUB3	42
CC	GO:0000777	condensed chromosome kinetochore	37/245	104/19659	2.07917591906966e-44	8.80184472406155e-43	6.56581869179892e-43	CENPA/HJURP/KIF2C/BUB1B/PLK1/BUB1/SKA3/SGO1/SKA1/NDC80/NUF2/NEK2/ZWINT/CENPE/BIRC5/SPAG5/SPC25/CCNB1/SGO2/CENPF/CENPW/MAD2L1/ERCC6L/KNL1/SPC24/CENPO/CENPN/CENPK/CDT1/CENPU/KNTC1/CENPM/KNSTRN/ZWILCH/CENPH/INCENP/BUB3	37
CC	GO:0005819	spindle	52/245	333/19659	5.10414027016433e-42	1.85207375517391e-40	1.3815718024505e-40	KIF11/CKAP2L/TPX2/KIF23/BUB1B/PLK1/SKA3/TTK/DLGAP5/PRC1/SGO1/NUSAP1/KIF4A/SKA1/ASPM/CDCA8/CDC20/NEK2/KIF14/CENPE/BIRC5/SPAG5/CDK1/AURKB/RACGAP1/KIF15/KIF18B/AURKA/SHCBP1/KIFC1/CCNB1/KIF20B/ESPL1/CDC6/AUNIP/KIF20A/CENPF/MAD2L1/TACC3/HASPIN/FAM83D/PSRC1/FBXO5/POC1A/KIF18A/ECT2/KNTC1/CKAP2/KNSTRN/VRK1/INCENP/CDC7	52
CC	GO:0072686	mitotic spindle	23/245	101/19659	7.5857644532869e-23	2.40848021391859e-21	1.7966284231469e-21	KIF11/CKAP2L/TPX2/KIF23/NUSAP1/ASPM/CENPE/SPAG5/CDK1/AURKB/RACGAP1/KIF18B/AURKA/KIFC1/KIF20B/ESPL1/MAD2L1/TACC3/FAM83D/KIF18A/ECT2/KNSTRN/CDC7	23
CC	GO:0000922	spindle pole	26/245	154/19659	3.91026867964205e-22	1.10356471625453e-20	8.23214458872011e-21	KIF11/CKAP2L/TPX2/PLK1/DLGAP5/PRC1/SGO1/ASPM/CDC20/NEK2/SPAG5/AURKB/AURKA/CCNB1/KIF20B/CDC6/AUNIP/CENPF/MAD2L1/TACC3/FAM83D/PSRC1/POC1A/KNTC1/CKAP2/KNSTRN	26
CC	GO:0005874	microtubule	37/245	414/19659	3.68111155045546e-21	9.35002333815687e-20	6.97473767454719e-20	KIF11/TPX2/KIF23/KIF2C/PLK1/SKA3/PRC1/NUSAP1/KIF4A/SKA1/ASPM/NEK2/KIF14/CENPE/BIRC5/SPAG5/CDK1/GTSE1/AURKB/RACGAP1/KIF15/KIF18B/AURKA/KIFC1/KIF20B/KIF20A/PSRC1/KIF18A/KNTC1/CKAP2/KNSTRN/TUBA1B/TUBA1C/INCENP/KIF4B/CCT6A/CCT5	37
CC	GO:0000794	condensed nuclear chromosome	20/245	100/19659	8.2758115741014e-19	1.91096012711069e-17	1.42549864434283e-17	CENPA/BUB1B/PLK1/BUB1/NCAPH/NDC80/NUF2/NEK2/AURKB/AURKA/CCNB1/RAD51/CHEK1/BLM/BRCA1/CENPO/NCAPD2/INCENP/H2AFX/BRCA2	20
CC	GO:0030496	midbody	24/245	172/19659	1.67508303571413e-18	3.54559242559491e-17	2.64486795112757e-17	CEP55/KIF23/PLK1/PRC1/KIF4A/ASPM/CDCA8/NEK2/KIF14/CENPE/BIRC5/SPAG5/CDK1/ANLN/AURKB/RACGAP1/AURKA/SHCBP1/KIF20B/KIF20A/CENPF/PSRC1/ECT2/INCENP	24
CC	GO:0005876	spindle microtubule	16/245	54/19659	2.86448073621755e-18	5.59675466922507e-17	4.17495168031708e-17	KIF11/PLK1/SKA3/PRC1/NUSAP1/KIF4A/SKA1/CENPE/BIRC5/CDK1/AURKB/KIF18B/AURKA/PSRC1/KIF18A/KNTC1	16
CC	GO:0005657	replication fork	17/245	68/19659	6.16751176612377e-18	1.11896284899674e-16	8.34700840528029e-17	MCM10/CDC45/UHRF1/BLM/XRCC2/GINS4/RFC4/PIF1/GINS2/WDHD1/PRIM1/H2AFX/DONSON/TIMELESS/MMS22L/RFC5/POLA2	17
CC	GO:0005871	kinesin complex	13/245	54/19659	8.95828026600749e-14	1.51693545837727e-12	1.13157224412726e-12	KIF11/KIF23/KIF2C/KIF4A/KIF14/CENPE/KIF15/KIF18B/KIFC1/KIF20B/KIF20A/KIF18A/KIF4B	13
CC	GO:0000780	condensed nuclear chromosome, centromeric region	10/245	24/19659	1.26562851335379e-13	2.00918526494914e-12	1.49877060791896e-12	CENPA/BUB1B/PLK1/BUB1/NDC80/NUF2/AURKB/AURKA/CCNB1/CENPO	10
CC	GO:0051233	spindle midzone	11/245	34/19659	1.99918164255763e-13	2.9870125718214e-12	2.22819006600851e-12	PLK1/CDCA8/KIF14/CENPE/AURKB/RACGAP1/KIF18B/AURKA/KIF20B/CDC6/KIF18A	11
CC	GO:0000940	condensed chromosome outer kinetochore	8/245	12/19659	2.46145495399472e-13	3.47338643508144e-12	2.59100521473129e-12	BUB1B/PLK1/BUB1/SKA3/SKA1/NDC80/CCNB1/CENPF	8
CC	GO:0000778	condensed nuclear chromosome kinetochore	8/245	14/19659	1.46144995697155e-12	1.9537278372146e-11	1.45740161914061e-11	CENPA/BUB1B/PLK1/BUB1/NDC80/NUF2/CCNB1/CENPO	8
CC	GO:0005875	microtubule associated complex	17/245	147/19659	4.30870395183984e-12	5.4720540188366e-11	4.08193005963775e-11	KIF11/KIF23/KIF2C/KIF4A/CDCA8/KIF14/CENPE/BIRC5/AURKB/KIF15/KIF18B/AURKA/KIFC1/KIF20B/KIF20A/KIF18A/KIF4B	17
CC	GO:0000781	chromosome, telomeric region	16/245	158/19659	1.41557915236618e-10	1.71217668905243e-09	1.2772142728116e-09	CDK1/RAD51/CHEK1/ORC1/MCM6/BLM/FEN1/MCM4/PIF1/MCM2/RECQL4/MCM7/DNA2/ALYREF/H2AFX/BRCA2	16
CC	GO:0043596	nuclear replication fork	9/245	42/19659	1.95123723875983e-09	2.25279208474998e-08	1.68049140180272e-08	MCM10/CDC45/GINS4/GINS2/WDHD1/PRIM1/TIMELESS/MMS22L/POLA2	9
CC	GO:0000307	cyclin-dependent protein kinase holoenzyme complex	8/245	41/19659	3.47767639019916e-08	3.84056436135037e-07	2.86490503540434e-07	CCNB2/CCNA2/CDK1/CCNB1/CCNE1/CCNF/CCNE2/CKS1B	8
CC	GO:0000784	nuclear chromosome, telomeric region	12/245	124/19659	4.97943520398479e-08	5.26990225755057e-07	3.93113305577747e-07	CDK1/RAD51/ORC1/MCM6/FEN1/MCM4/PIF1/MCM2/MCM7/DNA2/ALYREF/BRCA2	12
CC	GO:0042555	MCM complex	5/245	11/19659	1.25433910300644e-07	1.27440852865455e-06	9.5065700438383e-07	MCM6/MCM4/MCM2/MCM7/MMS22L	5
CC	GO:0000800	lateral element	5/245	13/19659	3.42359262640502e-07	3.2207130633588e-06	2.40252114133686e-06	RAD51/BLM/BRCA1/INCENP/BRCA2	5
CC	GO:1990023	mitotic spindle midzone	5/245	13/19659	3.42359262640502e-07	3.2207130633588e-06	2.40252114133686e-06	CENPE/AURKB/KIF18B/KIF20B/KIF18A	5
CC	GO:0000792	heterochromatin	9/245	76/19659	4.31391471222374e-07	3.91333691751725e-06	2.91919040676794e-06	CENPA/HELLS/UHRF1/EME1/ESCO2/WDR76/H2AFZ/HMGA1/INCENP	9
CC	GO:0045171	intercellular bridge	8/245	57/19659	5.06500169701469e-07	4.43624286566114e-06	3.30925700712393e-06	CEP55/TPX2/KIF23/KIF4A/CDCA8/KIF20A/KIF4B/CDC7	8
CC	GO:0010369	chromocenter	5/245	14/19659	5.27150459027599e-07	4.463207219767e-06	3.32937132017431e-06	CDCA8/AURKB/OIP5/ESCO2/INCENP	5
CC	GO:0045120	pronucleus	5/245	17/19659	1.58026026732176e-06	1.29479389645073e-05	9.65863660841825e-06	CCNA2/AURKA/CENPF/BLM/EZH2	5
CC	GO:0000795	synaptonemal complex	6/245	39/19659	8.14697984835085e-06	6.27070570145793e-05	4.67769177895743e-05	PLK1/RAD51/BLM/BRCA1/INCENP/BRCA2	6
CC	GO:0099086	synaptonemal structure	6/245	39/19659	8.14697984835085e-06	6.27070570145793e-05	4.67769177895743e-05	PLK1/RAD51/BLM/BRCA1/INCENP/BRCA2	6
CC	GO:1902554	serine/threonine protein kinase complex	8/245	87/19659	1.29890745794194e-05	9.49915410200478e-05	7.08598316767866e-05	CCNB2/CCNA2/CDK1/CCNB1/CCNE1/CCNF/CCNE2/CKS1B	8
CC	GO:0032155	cell division site part	7/245	63/19659	1.30893855736286e-05	9.49915410200478e-05	7.08598316767866e-05	CEP55/ANLN/RACGAP1/PLK4/KIF20A/ECT2/MASTL	7
CC	GO:0000152	nuclear ubiquitin ligase complex	6/245	43/19659	1.46022507361701e-05	0.0001030269913052	7.68539512430006e-05	BUB1B/CDC20/UBE2C/BRCA1/UBE2S/CBX7	6
CC	GO:0044450	microtubule organizing center part	11/245	179/19659	1.58372914381302e-05	0.000108720865548245	8.11013501810365e-05	CEP55/PLK1/SPAG5/TOP2A/AURKA/PLK4/STIL/BRCA1/POC1A/CCNF/SASS6	11
CC	GO:0000790	nuclear chromatin	16/245	369/19659	1.70308908930621e-05	0.000113838060179942	8.49185695498943e-05	CENPA/CDCA5/RAD51AP1/RAD51/UHRF1/EME1/ASF1B/ESCO2/EZH2/H2AFZ/CBX7/H2AFX/HMGB2/E2F1/TIMELESS/CHAF1A	16
CC	GO:0097431	mitotic spindle pole	5/245	27/19659	1.86200633874289e-05	0.000121269130779665	9.04618464166585e-05	ASPM/SPAG5/AURKA/KIF20B/FAM83D	5
CC	GO:0032153	cell division site	7/245	68/19659	2.1754697086546e-05	0.000138142326499567	0.000103048565146797	CEP55/ANLN/RACGAP1/PLK4/KIF20A/ECT2/MASTL	7
CC	GO:1990752	microtubule end	5/245	28/19659	2.2438539327889e-05	0.000139009487543508	0.000103695432067266	KIF2C/ASPM/SPAG5/KIF18B/KNSTRN	5
CC	GO:0005814	centriole	9/245	133/19659	4.45454485563951e-05	0.000269393903174389	0.00020095691078073	CEP55/PLK1/TOP2A/AURKA/PLK4/STIL/POC1A/CCNF/SASS6	9
CC	GO:0032154	cleavage furrow	6/245	54/19659	5.51762906336846e-05	0.000325925065603625	0.000243126862033372	CEP55/RACGAP1/PLK4/KIF20A/ECT2/MASTL	6
CC	GO:1902911	protein kinase complex	8/245	107/19659	5.85190462104421e-05	0.000337380157089503	0.000251671895052261	CCNB2/CCNA2/CDK1/CCNB1/CCNE1/CCNF/CCNE2/CKS1B	8
CC	GO:0005720	nuclear heterochromatin	5/245	34/19659	5.97720750749119e-05	0.000337380157089503	0.000251671895052261	CENPA/UHRF1/EME1/ESCO2/H2AFZ	5
CC	GO:0044815	DNA packaging complex	8/245	114/19659	9.16980287987258e-05	0.00050633259380166	0.000377703551116033	CENPA/NCAPG/NCAPH/NCAPG2/NCAPD2/SMC2/H2AFZ/H2AFX	8
CC	GO:0035371	microtubule plus-end	4/245	20/19659	9.74661721723095e-05	0.00052673207939929	0.000392920738880531	KIF2C/SPAG5/KIF18B/KNSTRN	4
CC	GO:0061695	transferase complex, transferring phosphorus-containing groups	12/245	259/19659	0.000104734565824754	0.000554220410822658	0.000413425917729293	CCNB2/CCNA2/CDK1/CCNB1/POLE2/CCNE1/CCNF/CCNE2/PRIM1/DNA2/CKS1B/POLA2	12
CC	GO:0005680	anaphase-promoting complex	4/245	21/19659	0.000119225503919559	0.000605665559911358	0.000451801909589906	BUB1B/CDC20/UBE2C/UBE2S	4
CC	GO:0005721	pericentric heterochromatin	4/245	21/19659	0.000119225503919559	0.000605665559911358	0.000451801909589906	CENPA/HELLS/ESCO2/INCENP	4
CC	GO:0005881	cytoplasmic microtubule	6/245	66/19659	0.000171390244625233	0.0008535906300943	0.000636743942880124	KIF2C/GTSE1/KIF18B/KIF18A/CKAP2/TUBA1B	6
CC	GO:0070938	contractile ring	3/245	10/19659	0.000215066718900641	0.00103069710567477	0.000768858180776869	PRC1/ANLN/KIF20B	3
CC	GO:0072687	meiotic spindle	3/245	10/19659	0.000215066718900641	0.00103069710567477	0.000768858180776869	ASPM/AURKA/FBXO5	3
CC	GO:0032993	protein-DNA complex	10/245	201/19659	0.00022266254372027	0.00104733863157312	0.000781272083229016	CENPA/CDC45/GINS1/GINS4/GINS2/PRIM1/H2AFZ/H2AFX/DONSON/POLA2	10
CC	GO:0034399	nuclear periphery	8/245	134/19659	0.000280602726493714	0.00129587440962552	0.000966669679786957	KIF4A/CENPF/CENPW/UHRF1/BLM/LMNB1/KIF4B/LMNB2	8
CC	GO:0090543	Flemming body	4/245	28/19659	0.000380881463760966	0.00172756949634438	0.00128869668189801	CEP55/KIF23/KIF14/RACGAP1	4
CC	GO:0016363	nuclear matrix	7/245	108/19659	0.00041058110570237	0.0018296070324281	0.00136481253973087	KIF4A/CENPF/CENPW/UHRF1/BLM/LMNB1/KIF4B	7
CC	GO:0001741	XY body	3/245	13/19659	0.00049857260488426	0.00218340416621728	0.00162873083265275	PLK4/ESCO2/H2AFX	3
CC	GO:0031616	spindle pole centrosome	3/245	14/19659	0.000628722056507306	0.00270670173479416	0.00201908956594674	DLGAP5/AURKB/AURKA	3
CC	GO:0031461	cullin-RING ubiquitin ligase complex	8/245	153/19659	0.000680525442870655	0.00288089104148577	0.00214902771432839	BUB1B/CDC20/UBE2C/DTL/UBE2S/CCNF/FBXO45/CKS1B	8
CC	GO:0090734	site of DNA damage	5/245	66/19659	0.00138926947849526	0.00578482700881632	0.00431524600740546	RAD51/AUNIP/ESCO2/WDR76/H2AFX	5
CC	GO:0043073	germ cell nucleus	3/245	21/19659	0.00215397778030366	0.00882436058382467	0.00658261460873784	AURKA/TRIP13/H2AFX	3
CC	GO:0000151	ubiquitin ligase complex	10/245	275/19659	0.00245418964474909	0.00989466936136934	0.00738102148796718	BUB1B/CDC20/UBE2C/BRCA1/DTL/UBE2S/CCNF/FBXO45/CBX7/CKS1B	10
CC	GO:0030894	replisome	3/245	29/19659	0.00549973730567921	0.0218270824319143	0.0162821170233924	PRIM1/DONSON/POLA2	3
CC	GO:0000803	sex chromosome	3/245	30/19659	0.00605527083659405	0.0236621352691521	0.0176509919123389	PLK4/ESCO2/H2AFX	3
CC	GO:0005832	chaperonin-containing T-complex	2/245	11/19659	0.00789955175020047	0.0304013052204685	0.0226781389957908	CCT6A/CCT5	2
CC	GO:0008278	cohesin complex	2/245	12/19659	0.00940204756292485	0.0356435832982524	0.0265886655353727	CDCA5/SGO2	2
CC	GO:0043240	Fanconi anaemia nuclear complex	2/245	13/19659	0.0110208611916595	0.0411661579806105	0.0307082819581844	FANCB/FANCG	2
MF	GO:0140097	catalytic activity, acting on DNA	26/237	185/17632	2.92225040964445e-19	9.35120131086226e-17	7.72089318758693e-17	TOP2A/EXO1/RAD54L/CDC45/RAD51/POLQ/ERCC6L/EME1/MCM6/BLM/FEN1/POLE2/GINS1/GINS4/MCM4/PIF1/GINS2/RAD54B/NEIL3/RECQL4/BRIP1/MCM7/DNA2/HMGA1/GEN1/POLA2	26
MF	GO:0016887	ATPase activity	33/237	445/17632	1.32540246068024e-15	1.96423882156333e-13	1.62178929017235e-13	KIF11/KIF23/KIF2C/KIF4A/KIF14/CENPE/TOP2A/KIF15/KIF18B/KIFC1/KIF20B/RAD51/POLQ/KIF20A/DSCC1/ERCC6L/MCM6/BLM/XRCC2/ATAD2/KIF18A/MCM4/RFC4/PIF1/RAD54B/RECQL4/BRIP1/MCM7/DNA2/ABCC6/KIF4B/ATAD5/RFC5	33
MF	GO:0008094	DNA-dependent ATPase activity	17/237	87/17632	1.84147389521562e-15	1.96423882156333e-13	1.62178929017235e-13	TOP2A/RAD51/POLQ/DSCC1/ERCC6L/MCM6/BLM/XRCC2/MCM4/RFC4/PIF1/RAD54B/RECQL4/BRIP1/MCM7/DNA2/RFC5	17
MF	GO:0003678	DNA helicase activity	13/237	50/17632	7.68205829722394e-14	6.14564663777915e-12	5.07420166474529e-12	CDC45/MCM6/BLM/GINS1/GINS4/MCM4/PIF1/GINS2/RAD54B/RECQL4/BRIP1/MCM7/DNA2	13
MF	GO:0003697	single-stranded DNA binding	16/237	105/17632	7.40650508410372e-13	4.74016325382638e-11	3.91375321286323e-11	MCM10/RAD51AP1/CDC45/RAD51/MCM6/BLM/CRY2/MCM4/NEIL3/RECQL4/MCM7/PRIM1/SMC2/HMGB2/GEN1/BRCA2	16
MF	GO:0008017	microtubule binding	22/237	240/17632	1.45136690915031e-12	7.7406235154683e-11	6.39110691573205e-11	KIF11/KIF23/KIF2C/PLK1/PRC1/NUSAP1/KIF4A/SKA1/KIF14/CENPE/BIRC5/SPAG5/RACGAP1/KIF15/KIF18B/KIFC1/KIF20B/KIF20A/FAM83D/PSRC1/KIF18A/KIF4B	22
MF	GO:0015631	tubulin binding	25/237	325/17632	2.08224138425679e-12	9.51881775660247e-11	7.85928702930007e-11	KIF11/KIF23/KIF2C/PLK1/PRC1/NUSAP1/KIF4A/SKA1/KIF14/CENPE/BIRC5/SPAG5/RACGAP1/KIF15/KIF18B/KIFC1/KIF20B/KIF20A/FAM83D/BRCA1/PSRC1/KIF18A/KIF4B/BRCA2/CCT5	25
MF	GO:0004386	helicase activity	17/237	151/17632	2.11760567272251e-11	8.47042269089006e-10	6.99367136649146e-10	RAD54L/CDC45/HELLS/ERCC6L/MCM6/BLM/GINS1/GINS4/MCM4/PIF1/GINS2/RAD54B/MCM2/RECQL4/BRIP1/MCM7/DNA2	17
MF	GO:0003777	microtubule motor activity	13/237	84/17632	9.04916186879836e-11	3.16569709662468e-09	2.61378280017366e-09	KIF11/KIF23/KIF2C/KIF4A/KIF14/CENPE/KIF15/KIF18B/KIFC1/KIF20B/KIF20A/KIF18A/KIF4B	13
MF	GO:0042623	ATPase activity, coupled	24/237	357/17632	9.89280342695211e-11	3.16569709662468e-09	2.61378280017366e-09	KIF11/KIF14/TOP2A/KIF18B/KIF20B/RAD51/POLQ/DSCC1/ERCC6L/MCM6/BLM/XRCC2/KIF18A/MCM4/RFC4/PIF1/RAD54B/RECQL4/BRIP1/MCM7/DNA2/ABCC6/ATAD5/RFC5	24
MF	GO:0043142	single-stranded DNA-dependent ATPase activity	7/237	14/17632	2.29855620314946e-10	6.68670895461661e-09	5.52093403818674e-09	RAD51/POLQ/DSCC1/RFC4/PIF1/DNA2/RFC5	7
MF	GO:0035173	histone kinase activity	7/237	17/17632	1.25845153513442e-09	3.35587076035846e-08	2.77080118700649e-08	CDK1/AURKB/AURKA/CCNB1/CHEK1/HASPIN/VRK1	7
MF	GO:0003684	damaged DNA binding	11/237	69/17632	1.88508680259497e-09	4.64021366792609e-08	3.83122904818897e-08	AUNIP/POLQ/BLM/BRCA1/FEN1/CRY2/NEIL3/RECQL4/H2AFX/FANCG/HMGB2	11
MF	GO:0043138	3'-5' DNA helicase activity	6/237	14/17632	1.51942629733917e-08	3.4729743939181e-07	2.86748872655738e-07	CDC45/BLM/GINS1/GINS4/GINS2/RECQL4	6
MF	GO:0003774	motor activity	13/237	137/17632	4.12210859292191e-08	8.79383166490007e-07	7.26069653911157e-07	KIF11/KIF23/KIF2C/KIF4A/KIF14/CENPE/KIF15/KIF18B/KIFC1/KIF20B/KIF20A/KIF18A/KIF4B	13
MF	GO:0003688	DNA replication origin binding	6/237	17/17632	6.05356476960722e-08	1.21071295392144e-06	9.99634708665404e-07	MCM10/CDC45/CDC6/ORC6/ORC1/MCM2	6
MF	GO:0000217	DNA secondary structure binding	6/237	24/17632	6.08431694806743e-07	1.14145570731429e-05	9.42451916236473e-06	BLM/XRCC2/NEIL3/RECQL4/HMGB2/GEN1	6
MF	GO:0004003	ATP-dependent DNA helicase activity	7/237	38/17632	6.4206883536429e-07	1.14145570731429e-05	9.42451916236473e-06	MCM6/BLM/MCM4/PIF1/RECQL4/BRIP1/MCM7	7
MF	GO:0004674	protein serine/threonine kinase activity	21/237	455/17632	9.56192880832724e-07	1.61043011508669e-05	1.32966433844329e-05	CCNB2/BUB1B/PLK1/BUB1/TTK/NEK2/MELK/CDK1/AURKB/AURKA/CCNB1/PLK4/CHEK1/HASPIN/PKMYT1/PBK/CCNE1/MASTL/CCNE2/VRK1/CDC7	21
MF	GO:0016538	cyclin-dependent protein serine/threonine kinase regulator activity	7/237	48/17632	3.34146989364536e-06	5.34635182983258e-05	4.41425759634203e-05	CCNB2/CCNA2/CCNB1/CCNE1/CCNF/CCNE2/CKS1B	7
MF	GO:0097472	cyclin-dependent protein kinase activity	6/237	37/17632	9.07987392621105e-06	0.000138359983637502	0.000114238012805964	CCNB2/CCNA2/CDK1/CCNB1/CCNE1/CCNE2	6
MF	GO:0008574	ATP-dependent microtubule motor activity, plus-end-directed	5/237	26/17632	2.19697801109581e-05	0.000319560437977572	0.000263847598461746	KIF11/KIF14/KIF18B/KIF20B/KIF18A	5
MF	GO:0016893	endonuclease activity, active with either ribo- or deoxyribonucleic acids and producing 5'-phosphomonoesters	6/237	46/17632	3.30703937857704e-05	0.000460109826584632	0.000379893310765601	EXO1/FEN1/DNA2/POP1/RNASEH2A/GEN1	6
MF	GO:0000400	four-way junction DNA binding	4/237	15/17632	3.86666713970168e-05	0.000515555618626891	0.000425672566695229	BLM/XRCC2/HMGB2/GEN1	4
MF	GO:0016888	endodeoxyribonuclease activity, producing 5'-phosphomonoesters	4/237	16/17632	5.10128301805656e-05	0.00065296422631124	0.000539125068434609	EXO1/FEN1/DNA2/GEN1	4
MF	GO:0008026	ATP-dependent helicase activity	7/237	75/17632	6.62225392413162e-05	0.000784859724341525	0.000648025627663562	MCM6/BLM/MCM4/PIF1/RECQL4/BRIP1/MCM7	7
MF	GO:0070035	purine NTP-dependent helicase activity	7/237	75/17632	6.62225392413162e-05	0.000784859724341525	0.000648025627663562	MCM6/BLM/MCM4/PIF1/RECQL4/BRIP1/MCM7	7
MF	GO:0070182	DNA polymerase binding	4/237	19/17632	0.000105248262925189	0.00120283729057359	0.000993132105045957	RAD51/FANCI/CDT1/FANCD2	4
MF	GO:0004693	cyclin-dependent protein serine/threonine kinase activity	5/237	36/17632	0.000112851901354064	0.00124526235976899	0.00102816069836189	CCNB2/CDK1/CCNB1/CCNE1/CCNE2	5
MF	GO:0004520	endodeoxyribonuclease activity	5/237	40/17632	0.000188549368292318	0.00201119326178473	0.0016605575944341	EXO1/EME1/FEN1/DNA2/GEN1	5
MF	GO:0008297	single-stranded DNA exodeoxyribonuclease activity	3/237	10/17632	0.000268361473330923	0.00277018295051276	0.00228722342295626	EXO1/FEN1/GEN1	3
MF	GO:1990939	ATP-dependent microtubule motor activity	5/237	44/17632	0.000297897511469621	0.00297897511469621	0.00245961432167351	KIF11/KIF14/KIF18B/KIF20B/KIF18A	5
MF	GO:0042393	histone binding	10/237	195/17632	0.00031582492168919	0.0030625446951679	0.00252861420554981	HJURP/UHRF1/ASF1B/NCAPG2/NCAPD2/ATAD2/MCM2/VRK1/H2AFX/CKS1B	10
MF	GO:0004523	RNA-DNA hybrid ribonuclease activity	3/237	11/17632	0.000365339792110681	0.0034384921610417	0.00283901819875483	EXO1/FEN1/RNASEH2A	3
MF	GO:0097617	annealing activity	3/237	13/17632	0.00062077702640393	0.00567567566997879	0.0046861664248838	RAD54L/BLM/RECQL4	3
MF	GO:0016891	endoribonuclease activity, producing 5'-phosphomonoesters	4/237	34/17632	0.00107523255892155	0.00933407130531986	0.00770674966327397	EXO1/FEN1/POP1/RNASEH2A	4
MF	GO:0004536	deoxyribonuclease activity	5/237	58/17632	0.00107925199467761	0.00933407130531986	0.00770674966327397	EXO1/EME1/FEN1/DNA2/GEN1	5
MF	GO:0008409	5'-3' exonuclease activity	3/237	17/17632	0.00141848661994775	0.0118331706585016	0.00977015077396021	EXO1/FEN1/GEN1	3
MF	GO:0004519	endonuclease activity	7/237	124/17632	0.00144216767400488	0.0118331706585016	0.00977015077396021	EXO1/EME1/FEN1/DNA2/POP1/RNASEH2A/GEN1	7
MF	GO:0019887	protein kinase regulator activity	8/237	180/17632	0.00305697866092974	0.024455829287438	0.0201921485235096	CCNB2/CCNA2/CCNB1/DBF4/CCNE1/CCNF/CCNE2/CKS1B	8
MF	GO:0016895	exodeoxyribonuclease activity, producing 5'-phosphomonoesters	3/237	23/17632	0.00348128687892627	0.0271710195428392	0.0224339667935942	EXO1/FEN1/GEN1	3
MF	GO:0003887	DNA-directed DNA polymerase activity	3/237	25/17632	0.00443275347808754	0.0329879328601864	0.0272367471970618	POLQ/POLE2/POLA2	3
MF	GO:0004529	exodeoxyribonuclease activity	3/237	25/17632	0.00443275347808754	0.0329879328601864	0.0272367471970618	EXO1/FEN1/GEN1	3
