# Supplementary material for: The value of CEP55 gene as a diagnostic biomarker and independent prognostic factor in LUAD and LUSC
Source: PLoS One. 2020 May 21;15(5):e0233283. doi: 10.1371/journal.pone.0233283 (PMC7241791; doi:10.1371/journal.pone.0233283)
Supplement: S8 Data — (TXT) [file pone.0233283.s008.txt]

ONTOLOGY	ID	Description	GeneRatio	BgRatio	pvalue	p.adjust	qvalue	geneID	Count
BP	GO:0000280	nuclear division	43/130	416/18493	1.3636993062279e-38	2.49966082831574e-35	2.03837159457223e-35	KIF11/KIF20B/NUF2/RACGAP1/CCNA2/MASTL/CCNB1/RAD51/BUB1/NCAPH/CCNB2/CDCA5/ZWINT/BORA/MYBL2/SGO1/DLGAP5/PLK1/IGF1/PRC1/ANLN/AURKB/SGO2/AURKA/NEK2/KIF4A/CKS2/CDC6/DSCC1/KNSTRN/KIF14/UBE2C/KIF23/ASPM/TTK/MND1/NUSAP1/TRIP13/NDC80/TOP2A/CDCA8/PTTG1/NCAPG	43
BP	GO:0048285	organelle fission	44/130	458/18493	3.95189357563023e-38	3.62191046206511e-35	2.95352046178681e-35	KIF11/KIF20B/NUF2/RACGAP1/CCNA2/MTFR2/MASTL/CCNB1/RAD51/BUB1/NCAPH/CCNB2/CDCA5/ZWINT/BORA/MYBL2/SGO1/DLGAP5/PLK1/IGF1/PRC1/ANLN/AURKB/SGO2/AURKA/NEK2/KIF4A/CKS2/CDC6/DSCC1/KNSTRN/KIF14/UBE2C/KIF23/ASPM/TTK/MND1/NUSAP1/TRIP13/NDC80/TOP2A/CDCA8/PTTG1/NCAPG	44
BP	GO:0140014	mitotic nuclear division	36/130	277/18493	9.54330463778853e-36	5.83095913368879e-33	4.75490967917885e-33	KIF11/KIF20B/NUF2/RACGAP1/CCNA2/CCNB1/BUB1/NCAPH/CCNB2/CDCA5/ZWINT/BORA/MYBL2/SGO1/DLGAP5/PLK1/IGF1/PRC1/ANLN/AURKB/AURKA/NEK2/KIF4A/CDC6/DSCC1/KNSTRN/KIF14/UBE2C/KIF23/TTK/NUSAP1/TRIP13/NDC80/CDCA8/PTTG1/NCAPG	36
BP	GO:0007059	chromosome segregation	37/130	312/18493	2.96414289758541e-35	1.35831848281851e-32	1.10765339857139e-32	NUF2/RACGAP1/CCNB1/SPC25/BUB1/HJURP/NCAPH/CDCA5/ZWINT/SGO1/DLGAP5/PLK1/CENPN/PRC1/SKA3/AURKB/SGO2/NEK2/KIF4A/NUP37/CDC6/DSCC1/KNSTRN/KIF14/KIF23/ECT2/TTK/NUSAP1/TRIP13/NDC80/TOP2A/CDCA8/BIRC5/BRCA1/PTTG1/ESCO2/NCAPG	37
BP	GO:0000819	sister chromatid segregation	29/130	185/18493	3.4469750670852e-31	1.26366105959344e-28	1.0304641253181e-28	NUF2/RACGAP1/CCNB1/BUB1/NCAPH/CDCA5/ZWINT/SGO1/DLGAP5/PLK1/PRC1/AURKB/SGO2/NEK2/KIF4A/CDC6/DSCC1/KNSTRN/KIF14/KIF23/TTK/NUSAP1/TRIP13/NDC80/TOP2A/CDCA8/PTTG1/ESCO2/NCAPG	29
BP	GO:0000070	mitotic sister chromatid segregation	26/130	153/18493	6.03120069284649e-29	1.8425318116646e-26	1.50250964628807e-26	NUF2/RACGAP1/CCNB1/BUB1/NCAPH/CDCA5/ZWINT/SGO1/DLGAP5/PLK1/PRC1/AURKB/NEK2/KIF4A/CDC6/DSCC1/KNSTRN/KIF14/KIF23/TTK/NUSAP1/TRIP13/NDC80/CDCA8/PTTG1/NCAPG	26
BP	GO:0098813	nuclear chromosome segregation	30/130	258/18493	3.02406528455774e-28	7.91873095227762e-26	6.45740256251427e-26	NUF2/RACGAP1/CCNB1/BUB1/NCAPH/CDCA5/ZWINT/SGO1/DLGAP5/PLK1/PRC1/AURKB/SGO2/NEK2/KIF4A/CDC6/DSCC1/KNSTRN/KIF14/KIF23/ECT2/TTK/NUSAP1/TRIP13/NDC80/TOP2A/CDCA8/PTTG1/ESCO2/NCAPG	30
BP	GO:0007088	regulation of mitotic nuclear division	22/130	177/18493	1.79690234623616e-21	4.1171525008136e-19	3.35737017323072e-19	KIF11/KIF20B/CCNA2/CCNB1/BUB1/CCNB2/CDCA5/BORA/DLGAP5/PLK1/IGF1/ANLN/AURKB/AURKA/NEK2/CDC6/UBE2C/TTK/NUSAP1/TRIP13/NDC80/PTTG1	22
BP	GO:0007051	spindle organization	21/130	165/18493	9.46977917205795e-21	1.92867835804247e-18	1.57275864611957e-18	KIF11/NUF2/RACGAP1/CCNB1/SPC25/BORA/MYBL2/PLK1/PRC1/AURKB/AURKA/NEK2/KIF4A/INTS13/KNSTRN/HAUS8/KIF23/ASPM/TTK/AUNIP/NDC80	21
BP	GO:0051783	regulation of nuclear division	22/130	201/18493	3.0470837335461e-20	5.58530448359e-18	4.55458831751101e-18	KIF11/KIF20B/CCNA2/CCNB1/BUB1/CCNB2/CDCA5/BORA/DLGAP5/PLK1/IGF1/ANLN/AURKB/AURKA/NEK2/CDC6/UBE2C/TTK/NUSAP1/TRIP13/NDC80/PTTG1	22
BP	GO:1902850	microtubule cytoskeleton organization involved in mitosis	19/130	129/18493	4.28596075311656e-20	7.14196914587515e-18	5.82398494681868e-18	KIF11/NUF2/RACGAP1/CCNB1/SPC25/CENPA/BORA/MYBL2/PLK1/PRC1/AURKB/AURKA/NEK2/KIF4A/INTS13/KIF23/TTK/NUSAP1/NDC80	19
BP	GO:0007052	mitotic spindle organization	17/130	108/18493	1.3708606493946e-18	2.09398964195025e-16	1.70756326503538e-16	KIF11/NUF2/RACGAP1/CCNB1/SPC25/BORA/MYBL2/PLK1/PRC1/AURKB/AURKA/NEK2/KIF4A/INTS13/KIF23/TTK/NDC80	17
BP	GO:0051983	regulation of chromosome segregation	15/130	103/18493	5.35747532026042e-16	7.55404020156719e-14	6.16001210912534e-14	RACGAP1/CCNB1/BUB1/CDCA5/DLGAP5/PLK1/AURKB/NEK2/CDC6/KNSTRN/ECT2/TTK/TRIP13/NDC80/PTTG1	15
BP	GO:0044839	cell cycle G2/M phase transition	19/130	218/18493	9.85481502107105e-16	1.29027685240166e-13	1.0521682202948e-13	CDK1/CCNA2/MASTL/CCNB1/CCNB2/BORA/PLK1/MELK/HMMR/AURKB/AURKA/GTSE1/NEK2/CDC6/KIF14/HAUS8/CDC25A/BRCA1/FOXM1	19
BP	GO:1903046	meiotic cell cycle process	18/130	188/18493	1.12136793516328e-15	1.37031161676952e-13	1.11743331082937e-13	NUF2/MASTL/RAD51/BUB1/NCAPH/EXO1/SGO1/PLK1/SGO2/AURKA/CKS2/CDC25A/ASPM/TTK/MND1/TRIP13/TOP2A/PTTG1	18
BP	GO:0000086	G2/M transition of mitotic cell cycle	18/130	199/18493	3.07171899726364e-15	3.51903807624016e-13	2.86963222112788e-13	CDK1/CCNA2/MASTL/CCNB1/CCNB2/BORA/PLK1/MELK/HMMR/AURKB/AURKA/NEK2/CDC6/KIF14/HAUS8/CDC25A/BRCA1/FOXM1	18
BP	GO:0045787	positive regulation of cell cycle	23/130	390/18493	3.86618880105846e-15	4.16866121902362e-13	3.39937343498639e-13	KIF20B/CDK1/RACGAP1/CCNA2/CCNB1/CCNB2/CDCA5/DLGAP5/IGF1/AURKB/AURKA/GTSE1/CKS2/CDC6/CKS1B/KIF14/UBE2C/KIF23/CDC25A/ECT2/NUSAP1/NDC80/BRCA1	23
BP	GO:0051321	meiotic cell cycle	19/130	249/18493	1.14260866246439e-14	1.1635564879429e-12	9.48832924385633e-13	NUF2/MASTL/RAD51/BUB1/NCAPH/EXO1/SGO1/PLK1/SGO2/AURKA/NEK2/CKS2/CDC25A/ASPM/TTK/MND1/TRIP13/TOP2A/PTTG1	19
BP	GO:0000910	cytokinesis	16/130	163/18493	3.21618273454749e-14	3.10276997496081e-12	2.53018253908999e-12	CEP55/KIF20B/RACGAP1/CENPA/PLK1/PRC1/ANLN/AURKB/AURKA/KIF4A/KIF20A/CDC6/KIF14/KIF23/ECT2/NUSAP1	16
BP	GO:0140013	meiotic nuclear division	16/130	171/18493	6.85338772209715e-14	6.28112984730204e-12	5.12200556072524e-12	NUF2/MASTL/RAD51/BUB1/NCAPH/SGO1/PLK1/SGO2/AURKA/CKS2/ASPM/TTK/MND1/TRIP13/TOP2A/PTTG1	16
BP	GO:0090068	positive regulation of cell cycle process	19/130	286/18493	1.40838298350398e-13	1.22931714702991e-11	1.00245806344644e-11	KIF20B/CDK1/RACGAP1/CCNB1/CDCA5/DLGAP5/IGF1/AURKB/AURKA/GTSE1/CDC6/KIF14/UBE2C/KIF23/CDC25A/ECT2/NUSAP1/NDC80/BRCA1	19
BP	GO:1901990	regulation of mitotic cell cycle phase transition	21/130	375/18493	1.87503476894605e-13	1.5622448779446e-11	1.27394706789636e-11	CDK1/CCNB1/BUB1/CDCA5/DLGAP5/PLK1/HMMR/ANLN/AURKB/AURKA/GTSE1/NEK2/CDC6/KIF14/UBE2C/HAUS8/CDC25A/TTK/TRIP13/NDC80/BRCA1	21
BP	GO:0008608	attachment of spindle microtubules to kinetochore	9/130	32/18493	7.74802495308922e-13	6.17483901696198e-11	5.03532971779711e-11	NUF2/RACGAP1/CCNB1/SGO1/AURKB/NEK2/KNSTRN/ECT2/NDC80	9
BP	GO:1901987	regulation of cell cycle phase transition	21/130	412/18493	1.1527422955569e-12	8.80406928231584e-11	7.17935991092457e-11	CDK1/CCNB1/BUB1/CDCA5/DLGAP5/PLK1/HMMR/ANLN/AURKB/AURKA/GTSE1/NEK2/CDC6/KIF14/UBE2C/HAUS8/CDC25A/TTK/TRIP13/NDC80/BRCA1	21
BP	GO:0051304	chromosome separation	12/130	89/18493	1.30361003423205e-12	9.55806877098941e-11	7.79421578361901e-11	CCNB1/BUB1/NCAPH/DLGAP5/PLK1/AURKB/CDC6/TTK/TRIP13/NDC80/TOP2A/PTTG1	12
BP	GO:0061640	cytoskeleton-dependent cytokinesis	12/130	98/18493	4.22967499940188e-12	2.98192087457832e-10	2.43163501989905e-10	CEP55/KIF20B/RACGAP1/CENPA/PLK1/ANLN/AURKB/KIF4A/KIF20A/KIF23/ECT2/NUSAP1	12
BP	GO:0010965	regulation of mitotic sister chromatid separation	10/130	57/18493	6.77275121563806e-12	4.59794554750539e-10	3.7494373201583e-10	CCNB1/BUB1/DLGAP5/PLK1/AURKB/CDC6/TTK/TRIP13/NDC80/PTTG1	10
BP	GO:0033045	regulation of sister chromatid segregation	11/130	80/18493	9.3652956232501e-12	6.13092388479194e-10	4.9995187161711e-10	CCNB1/BUB1/CDCA5/DLGAP5/PLK1/AURKB/CDC6/TTK/TRIP13/NDC80/PTTG1	11
BP	GO:0007093	mitotic cell cycle checkpoint	14/130	166/18493	1.12678554738944e-11	7.09770543925149e-10	5.78788969692314e-10	CDK1/CCNB1/BUB1/ZWINT/PLK1/AURKB/AURKA/GTSE1/CDC6/TTK/TRIP13/NDC80/TOP2A/BRCA1	14
BP	GO:0051306	mitotic sister chromatid separation	10/130	60/18493	1.16165391804443e-11	7.09770543925149e-10	5.78788969692314e-10	CCNB1/BUB1/DLGAP5/PLK1/AURKB/CDC6/TTK/TRIP13/NDC80/PTTG1	10
BP	GO:0032465	regulation of cytokinesis	11/130	84/18493	1.62135250757726e-11	9.37768744157151e-10	7.64712215639105e-10	KIF20B/RACGAP1/PLK1/PRC1/AURKB/AURKA/KIF20A/CDC6/KIF14/KIF23/ECT2	11
BP	GO:1905818	regulation of chromosome separation	10/130	62/18493	1.63713037714287e-11	9.37768744157151e-10	7.64712215639105e-10	CCNB1/BUB1/DLGAP5/PLK1/AURKB/CDC6/TTK/TRIP13/NDC80/PTTG1	10
BP	GO:0000281	mitotic cytokinesis	11/130	85/18493	1.8513668408141e-11	1.02835012703401e-09	8.38577644005109e-10	CEP55/KIF20B/RACGAP1/CENPA/PLK1/ANLN/KIF4A/KIF20A/KIF23/ECT2/NUSAP1	11
BP	GO:0000075	cell cycle checkpoint	15/130	216/18493	3.26604371845948e-11	1.76078180468712e-09	1.43584584526701e-09	CDK1/CCNB1/BUB1/ZWINT/PLK1/AURKB/AURKA/GTSE1/CDC6/TTK/TRIP13/NDC80/TOP2A/DNA2/BRCA1	15
BP	GO:0033047	regulation of mitotic sister chromatid segregation	10/130	68/18493	4.27264946739918e-11	2.23764756392648e-09	1.82471044923514e-09	CCNB1/BUB1/DLGAP5/PLK1/AURKB/CDC6/TTK/TRIP13/NDC80/PTTG1	10
BP	GO:0030071	regulation of mitotic metaphase/anaphase transition	9/130	51/18493	7.51173369044064e-11	3.82472440404936e-09	3.11890697088471e-09	CCNB1/BUB1/DLGAP5/PLK1/AURKB/CDC6/TTK/TRIP13/NDC80	9
BP	GO:1902099	regulation of metaphase/anaphase transition of cell cycle	9/130	53/18493	1.081355280382e-10	5.3570925106492e-09	4.36849074862714e-09	CCNB1/BUB1/DLGAP5/PLK1/AURKB/CDC6/TTK/TRIP13/NDC80	9
BP	GO:0051302	regulation of cell division	13/130	162/18493	1.18925951400369e-10	5.73661233991782e-09	4.67797371159348e-09	KIF20B/RACGAP1/ORC6/PLK1/PRC1/AURKB/AURKA/KIF20A/CDC6/KIF14/KIF23/ECT2/ASPM	13
BP	GO:0007091	metaphase/anaphase transition of mitotic cell cycle	9/130	54/18493	1.28998533826318e-10	6.06293108983693e-09	4.94407336122459e-09	CCNB1/BUB1/DLGAP5/PLK1/AURKB/CDC6/TTK/TRIP13/NDC80	9
BP	GO:0071103	DNA conformation change	16/130	283/18493	1.50773603503546e-10	6.90920038054999e-09	5.63417149934303e-09	CDK1/HELLS/CCNB1/RAD51/HJURP/NCAPH/CENPA/CDCA5/CENPN/ASF1B/SUPV3L1/NUSAP1/TOP2A/DNA2/NCAPG/GINS2	16
BP	GO:0044784	metaphase/anaphase transition of cell cycle	9/130	56/18493	1.81614346384353e-10	8.11949016884193e-09	6.62111352672096e-09	CCNB1/BUB1/DLGAP5/PLK1/AURKB/CDC6/TTK/TRIP13/NDC80	9
BP	GO:0051225	spindle assembly	11/130	105/18493	1.92045014577608e-10	8.37828762988057e-09	6.83215231540495e-09	KIF11/RACGAP1/MYBL2/PLK1/AURKB/AURKA/NEK2/KIF4A/HAUS8/KIF23/ASPM	11
BP	GO:0032506	cytokinetic process	8/130	38/18493	1.96544663439642e-10	8.37828762988057e-09	6.83215231540495e-09	CEP55/KIF20B/RACGAP1/ANLN/AURKB/KIF20A/KIF23/ECT2	8
BP	GO:1902749	regulation of cell cycle G2/M phase transition	13/130	170/18493	2.17389597067581e-10	9.05625298692898e-09	7.38500545062116e-09	CDK1/CCNB1/PLK1/HMMR/AURKB/AURKA/GTSE1/NEK2/CDC6/KIF14/HAUS8/CDC25A/BRCA1	13
BP	GO:2000816	negative regulation of mitotic sister chromatid separation	8/130	39/18493	2.45816398864447e-10	1.00129213137451e-08	8.16512950614068e-09	CCNB1/BUB1/PLK1/AURKB/TTK/TRIP13/NDC80/PTTG1	8
BP	GO:1905819	negative regulation of chromosome separation	8/130	40/18493	3.05469334370454e-10	1.21722889108922e-08	9.92600583080193e-09	CCNB1/BUB1/PLK1/AURKB/TTK/TRIP13/NDC80/PTTG1	8
BP	GO:0010948	negative regulation of cell cycle process	16/130	304/18493	4.31884038990657e-10	1.68434775206356e-08	1.37351698850332e-08	CDK1/CCNB1/RAD51/BUB1/PLK1/AURKB/AURKA/GTSE1/NEK2/CDC6/TTK/RRM2/TRIP13/NDC80/BRCA1/PTTG1	16
BP	GO:0033048	negative regulation of mitotic sister chromatid segregation	8/130	42/18493	4.63341957805554e-10	1.76938710136996e-08	1.44286311421905e-08	CCNB1/BUB1/PLK1/AURKB/TTK/TRIP13/NDC80/PTTG1	8
BP	GO:0045132	meiotic chromosome segregation	10/130	89/18493	6.5990826553781e-10	2.46859561373634e-08	2.01303917736561e-08	NUF2/BUB1/NCAPH/SGO1/PLK1/SGO2/TTK/TRIP13/TOP2A/PTTG1	10
BP	GO:0006260	DNA replication	15/130	268/18493	6.74534224754393e-10	2.47137422159785e-08	2.01530501890427e-08	CDK1/MCM10/ORC6/CCNA2/RAD51/EXO1/DBF4/CDC6/DSCC1/RFC5/RRM2/DNA2/BRCA1/ESCO2/GINS2	15
BP	GO:0033046	negative regulation of sister chromatid segregation	8/130	44/18493	6.87616395534591e-10	2.47137422159785e-08	2.01530501890427e-08	CCNB1/BUB1/PLK1/AURKB/TTK/TRIP13/NDC80/PTTG1	8
BP	GO:0010389	regulation of G2/M transition of mitotic cell cycle	12/130	153/18493	8.29678429396579e-10	2.87535002407081e-08	2.34473083192957e-08	CDK1/CCNB1/PLK1/HMMR/AURKB/AURKA/NEK2/CDC6/KIF14/HAUS8/CDC25A/BRCA1	12
BP	GO:0051985	negative regulation of chromosome segregation	8/130	45/18493	8.31388713997562e-10	2.87535002407081e-08	2.34473083192957e-08	CCNB1/BUB1/PLK1/AURKB/TTK/TRIP13/NDC80/PTTG1	8
BP	GO:0045931	positive regulation of mitotic cell cycle	12/130	157/18493	1.11723411591121e-09	3.79238913789861e-08	3.09253887835072e-08	KIF20B/CDK1/CCNB1/CDCA5/DLGAP5/IGF1/AURKA/CDC6/UBE2C/CDC25A/NUSAP1/NDC80	12
BP	GO:0007143	female meiotic nuclear division	7/130	30/18493	1.2827169533607e-09	4.24085900072195e-08	3.45824778535342e-08	MASTL/NCAPH/PLK1/AURKA/TTK/TRIP13/TOP2A	7
BP	GO:0045930	negative regulation of mitotic cell cycle	15/130	281/18493	1.29562522662536e-09	4.24085900072195e-08	3.45824778535342e-08	CDK1/CCNB1/BUB1/ZWINT/PLK1/AURKB/AURKA/GTSE1/CDC6/TTK/TRIP13/NDC80/TOP2A/BRCA1/PTTG1	15
BP	GO:0045839	negative regulation of mitotic nuclear division	8/130	52/18493	2.78554384894454e-09	8.95772258792164e-08	7.30465792336332e-08	CCNB1/BUB1/PLK1/AURKB/TTK/TRIP13/NDC80/PTTG1	8
BP	GO:0007094	mitotic spindle assembly checkpoint	7/130	34/18493	3.31142686981957e-09	9.95056631537586e-08	8.11428154468299e-08	CCNB1/BUB1/PLK1/AURKB/TTK/TRIP13/NDC80	7
BP	GO:0031577	spindle checkpoint	7/130	34/18493	3.31142686981957e-09	9.95056631537586e-08	8.11428154468299e-08	CCNB1/BUB1/PLK1/AURKB/TTK/TRIP13/NDC80	7
BP	GO:0071173	spindle assembly checkpoint	7/130	34/18493	3.31142686981957e-09	9.95056631537586e-08	8.11428154468299e-08	CCNB1/BUB1/PLK1/AURKB/TTK/TRIP13/NDC80	7
BP	GO:0071174	mitotic spindle checkpoint	7/130	34/18493	3.31142686981957e-09	9.95056631537586e-08	8.11428154468299e-08	CCNB1/BUB1/PLK1/AURKB/TTK/TRIP13/NDC80	7
BP	GO:0045841	negative regulation of mitotic metaphase/anaphase transition	7/130	36/18493	5.07883960344723e-09	1.50153435372883e-07	1.22444010813159e-07	CCNB1/BUB1/PLK1/AURKB/TTK/TRIP13/NDC80	7
BP	GO:0031145	anaphase-promoting complex-dependent catabolic process	7/130	37/18493	6.2274830877459e-09	1.75615023074434e-07	1.43206898536019e-07	CDK1/CCNB1/PLK1/AURKB/AURKA/UBE2C/PTTG1	7
BP	GO:0032467	positive regulation of cytokinesis	7/130	37/18493	6.2274830877459e-09	1.75615023074434e-07	1.43206898536019e-07	KIF20B/RACGAP1/AURKB/CDC6/KIF14/KIF23/ECT2	7
BP	GO:1902100	negative regulation of metaphase/anaphase transition of cell cycle	7/130	37/18493	6.2274830877459e-09	1.75615023074434e-07	1.43206898536019e-07	CCNB1/BUB1/PLK1/AURKB/TTK/TRIP13/NDC80	7
BP	GO:0051784	negative regulation of nuclear division	8/130	60/18493	9.03589278912286e-09	2.47205843021824e-07	2.01586296316645e-07	CCNB1/BUB1/PLK1/AURKB/TTK/TRIP13/NDC80/PTTG1	8
BP	GO:0090307	mitotic spindle assembly	8/130	60/18493	9.03589278912286e-09	2.47205843021824e-07	2.01586296316645e-07	KIF11/RACGAP1/MYBL2/PLK1/AURKB/NEK2/KIF4A/KIF23	8
BP	GO:0000079	regulation of cyclin-dependent protein serine/threonine kinase activity	9/130	87/18493	1.02392541001374e-08	2.75819278284371e-07	2.24919387351082e-07	CCNA2/CCNB1/CCNB2/CDKN3/PLK1/CKS2/CDC6/CKS1B/CDC25A	9
BP	GO:1901991	negative regulation of mitotic cell cycle phase transition	12/130	191/18493	1.03827224231432e-08	2.75819278284371e-07	2.24919387351082e-07	CDK1/CCNB1/BUB1/PLK1/AURKB/AURKA/GTSE1/CDC6/TTK/TRIP13/NDC80/BRCA1	12
BP	GO:0000022	mitotic spindle elongation	5/130	12/18493	1.20967714703516e-08	3.07963640349369e-07	2.51131805378645e-07	RACGAP1/PRC1/AURKB/KIF4A/KIF23	5
BP	GO:0007077	mitotic nuclear envelope disassembly	5/130	12/18493	1.20967714703516e-08	3.07963640349369e-07	2.51131805378645e-07	CDK1/CCNB1/CCNB2/PLK1/VRK1	5
BP	GO:0051988	regulation of attachment of spindle microtubules to kinetochore	5/130	12/18493	1.20967714703516e-08	3.07963640349369e-07	2.51131805378645e-07	RACGAP1/CCNB1/NEK2/KNSTRN/ECT2	5
BP	GO:1904029	regulation of cyclin-dependent protein kinase activity	9/130	91/18493	1.52811081113485e-08	3.83702344768517e-07	3.12893634003098e-07	CCNA2/CCNB1/CCNB2/CDKN3/PLK1/CKS2/CDC6/CKS1B/CDC25A	9
BP	GO:0051231	spindle elongation	5/130	13/18493	1.95465891796828e-08	4.84174296842684e-07	3.94824418707676e-07	RACGAP1/PRC1/AURKB/KIF4A/KIF23	5
BP	GO:0030261	chromosome condensation	7/130	45/18493	2.61982517578273e-08	6.40285272961299e-07	5.22126561348979e-07	CDK1/CCNB1/NCAPH/CDCA5/NUSAP1/TOP2A/NCAPG	7
BP	GO:0006323	DNA packaging	12/130	209/18493	2.83659339018591e-08	6.84141537396154e-07	5.57889558734625e-07	CDK1/HELLS/CCNB1/HJURP/NCAPH/CENPA/CDCA5/CENPN/ASF1B/NUSAP1/TOP2A/NCAPG	12
BP	GO:1901988	negative regulation of cell cycle phase transition	12/130	211/18493	3.15234883799983e-08	7.50422781825153e-07	6.11939213938449e-07	CDK1/CCNB1/BUB1/PLK1/AURKB/AURKA/GTSE1/CDC6/TTK/TRIP13/NDC80/BRCA1	12
BP	GO:0007292	female gamete generation	10/130	134/18493	3.62573582495457e-08	8.52047918864324e-07	6.94810374012887e-07	MASTL/CCNB1/NCAPH/PLK1/IGF1/AURKA/ASPM/TTK/TRIP13/TOP2A	10
BP	GO:0030397	membrane disassembly	5/130	16/18493	6.5226072807129e-08	1.49449239319334e-06	1.2186976761332e-06	CDK1/CCNB1/CCNB2/PLK1/VRK1	5
BP	GO:0051081	nuclear envelope disassembly	5/130	16/18493	6.5226072807129e-08	1.49449239319334e-06	1.2186976761332e-06	CDK1/CCNB1/CCNB2/PLK1/VRK1	5
BP	GO:2001251	negative regulation of chromosome organization	10/130	144/18493	7.19266857308772e-08	1.62767425857652e-06	1.32730206286999e-06	CCNB1/BUB1/PLK1/AURKB/TTK/TRIP13/NDC80/TOP2A/BRCA1/PTTG1	10
BP	GO:0033044	regulation of chromosome organization	14/130	330/18493	8.55544715147742e-08	1.91245544251928e-06	1.55952951926803e-06	CCNB1/BUB1/CDCA5/DLGAP5/PLK1/AURKB/NEK2/CDC6/TTK/TRIP13/NDC80/TOP2A/BRCA1/PTTG1	14
BP	GO:0044843	cell cycle G1/S phase transition	13/130	282/18493	9.75394991451526e-08	2.15409520401283e-06	1.75657690280427e-06	CDK1/MCM10/ORC6/CCNA2/CCNB1/CDKN3/DBF4/AURKA/GTSE1/CDC6/KIF14/CDC25A/RRM2	13
BP	GO:0034502	protein localization to chromosome	8/130	81/18493	1.00408175363313e-07	2.19104982667801e-06	1.78671189242988e-06	CDK1/CENPA/CDCA5/PLK1/AURKB/TTK/NDC80/ESCO2	8
BP	GO:0007062	sister chromatid cohesion	7/130	56/18493	1.25576243944849e-07	2.70801476648126e-06	2.20827574491251e-06	BUB1/CDCA5/SGO1/PLK1/SGO2/DSCC1/ESCO2	7
BP	GO:0061982	meiosis I cell cycle process	9/130	118/18493	1.48644124333483e-07	3.16819395236366e-06	2.58353312795038e-06	RAD51/PLK1/AURKA/CKS2/CDC25A/MND1/TRIP13/TOP2A/PTTG1	9
BP	GO:0016572	histone phosphorylation	6/130	37/18493	2.08919729943359e-07	4.38019321059668e-06	3.57186915843873e-06	CDK1/CCNA2/CCNB1/AURKB/AURKA/VRK1	6
BP	GO:0051052	regulation of DNA metabolic process	15/130	412/18493	2.10287508201041e-07	4.38019321059668e-06	3.57186915843873e-06	CDK1/CCNA2/RAD51/AURKB/DBF4/NEK2/CDC6/DSCC1/RFC5/AUNIP/KPNA2/DNA2/BRCA1/FOXM1/ESCO2	15
BP	GO:0000082	G1/S transition of mitotic cell cycle	12/130	263/18493	3.4726070725285e-07	7.15200984712892e-06	5.83217272973444e-06	CDK1/MCM10/ORC6/CCNB1/CDKN3/DBF4/AURKA/GTSE1/CDC6/KIF14/CDC25A/RRM2	12
BP	GO:0071459	protein localization to chromosome, centromeric region	5/130	22/18493	3.80150527879515e-07	7.74239908447946e-06	6.31361110630306e-06	CDK1/CENPA/AURKB/TTK/NDC80	5
BP	GO:0051256	mitotic spindle midzone assembly	4/130	10/18493	4.73847753099519e-07	9.54464759814745e-06	7.78327136380933e-06	RACGAP1/AURKB/KIF4A/KIF23	4
BP	GO:0007080	mitotic metaphase plate congression	6/130	44/18493	6.09340609633683e-07	1.21404493202015e-05	9.90004194141682e-06	NUF2/CCNB1/CDCA5/KIF14/NDC80/CDCA8	6
BP	GO:0035404	histone-serine phosphorylation	4/130	11/18493	7.40562808963203e-07	1.4596254073436e-05	1.19026506930136e-05	CCNB1/AURKB/AURKA/VRK1	4
BP	GO:0006275	regulation of DNA replication	8/130	107/18493	8.73517162296391e-07	1.69303408647101e-05	1.38060034041912e-05	CDK1/CCNA2/DBF4/CDC6/DSCC1/RFC5/DNA2/ESCO2	8
BP	GO:0051303	establishment of chromosome localization	7/130	74/18493	8.77459019174829e-07	1.69303408647101e-05	1.38060034041912e-05	NUF2/CCNB1/CDCA5/DLGAP5/KIF14/NDC80/CDCA8	7
BP	GO:0050000	chromosome localization	7/130	75/18493	9.62169658546633e-07	1.83714269178748e-05	1.49811503852656e-05	NUF2/CCNB1/CDCA5/DLGAP5/KIF14/NDC80/CDCA8	7
BP	GO:0007127	meiosis I	8/130	113/18493	1.32393432963684e-06	2.50182641878796e-05	2.04013754539806e-05	RAD51/PLK1/AURKA/CKS2/MND1/TRIP13/TOP2A/PTTG1	8
BP	GO:0045840	positive regulation of mitotic nuclear division	6/130	51/18493	1.49327932734621e-06	2.79304184390367e-05	2.27761186340667e-05	CDCA5/DLGAP5/IGF1/AURKA/UBE2C/NUSAP1	6
BP	GO:0051255	spindle midzone assembly	4/130	13/18493	1.58712882261182e-06	2.93859306247219e-05	2.39630295386368e-05	RACGAP1/AURKB/KIF4A/KIF23	4
BP	GO:0031570	DNA integrity checkpoint	9/130	158/18493	1.76073218898237e-06	3.22742210240468e-05	2.63183127195259e-05	CDK1/CCNB1/PLK1/AURKA/GTSE1/CDC6/TOP2A/DNA2/BRCA1	9
BP	GO:0007098	centrosome cycle	8/130	119/18493	1.95886091821346e-06	3.55504164661908e-05	2.8989916663503e-05	KIF11/CDK1/SGO1/PLK1/AURKA/NEK2/HAUS8/BRCA1	8
BP	GO:0051781	positive regulation of cell division	7/130	84/18493	2.0836464480301e-06	3.74443523454822e-05	3.05343442332585e-05	KIF20B/RACGAP1/AURKB/CDC6/KIF14/KIF23/ECT2	7
BP	GO:1901992	positive regulation of mitotic cell cycle phase transition	7/130	85/18493	2.25747097148959e-06	4.01742164149554e-05	3.27604371948412e-05	CDK1/CCNB1/CDCA5/DLGAP5/CDC6/UBE2C/CDC25A	7
BP	GO:0051310	metaphase plate congression	6/130	57/18493	2.90694674522284e-06	5.12349363845525e-05	4.17800038281015e-05	NUF2/CCNB1/CDCA5/KIF14/NDC80/CDCA8	6
BP	GO:0010639	negative regulation of organelle organization	13/130	384/18493	3.18047088692918e-06	5.55219346261065e-05	4.52758762851071e-05	CCNB1/BUB1/PLK1/IGF1/AURKB/NEK2/TTK/TRIP13/NDC80/TOP2A/BRCA1/PTTG1/ARHGAP6	13
BP	GO:0051054	positive regulation of DNA metabolic process	10/130	220/18493	3.5556541088185e-06	6.14859809572105e-05	5.01393131531507e-05	CDK1/RAD51/AURKB/DBF4/NEK2/DSCC1/RFC5/DNA2/BRCA1/FOXM1	10
BP	GO:1902750	negative regulation of cell cycle G2/M phase transition	6/130	60/18493	3.94197110773284e-06	6.74538626674207e-05	5.50058776166407e-05	CDK1/PLK1/AURKB/AURKA/CDC6/BRCA1	6
BP	GO:0007076	mitotic chromosome condensation	4/130	16/18493	3.97436834046996e-06	6.74538626674207e-05	5.50058776166407e-05	NCAPH/CDCA5/NUSAP1/NCAPG	4
BP	GO:0031023	microtubule organizing center organization	8/130	133/18493	4.50815261034713e-06	7.58114104106999e-05	6.18211173992557e-05	KIF11/CDK1/SGO1/PLK1/AURKA/NEK2/HAUS8/BRCA1	8
BP	GO:0006310	DNA recombination	11/130	282/18493	4.98152420273621e-06	8.30103078510498e-05	6.76915250515351e-05	RAD51/EXO1/SUPV3L1/MND1/AUNIP/TRIP13/UCHL5/KPNA2/TOP2A/BRCA1/GINS2	11
BP	GO:0034501	protein localization to kinetochore	4/130	17/18493	5.16897901659339e-06	8.53580048415827e-05	6.96059763258664e-05	CDK1/AURKB/TTK/NDC80	4
BP	GO:0051785	positive regulation of nuclear division	6/130	64/18493	5.76937670893911e-06	9.44220313168338e-05	7.69973207396009e-05	CDCA5/DLGAP5/IGF1/AURKA/UBE2C/NUSAP1	6
BP	GO:0006302	double-strand break repair	10/130	236/18493	6.62103234801239e-06	0.000107401347733688	8.75814246313702e-05	RAD51/CDCA5/EXO1/AUNIP/TRIP13/DNA2/BRCA1/FOXM1/ESCO2/GINS2	10
BP	GO:1901989	positive regulation of cell cycle phase transition	7/130	100/18493	6.70980050161221e-06	0.000107886529118028	8.79770702889135e-05	CDK1/CCNB1/CDCA5/DLGAP5/CDC6/UBE2C/CDC25A	7
BP	GO:2000241	regulation of reproductive process	8/130	142/18493	7.32150965386756e-06	0.000116698497352515	9.51628714736103e-05	IGF1/AURKA/INTS13/CDC25A/ASPM/TTK/TRIP13/AR	8
BP	GO:0045737	positive regulation of cyclin-dependent protein serine/threonine kinase activity	4/130	19/18493	8.32674163215467e-06	0.000131576874239134	0.000107295581829942	CCNB1/CKS2/CDC6/CKS1B	4
BP	GO:0006261	DNA-dependent DNA replication	8/130	148/18493	9.92469687425812e-06	0.000155486917696711	0.000126793248416073	MCM10/ORC6/RAD51/CDC6/DSCC1/RFC5/DNA2/GINS2	8
BP	GO:0072401	signal transduction involved in DNA integrity checkpoint	6/130	73/18493	1.24401658770727e-05	0.00019162037019054	0.00015625860721312	CDK1/CCNB1/PLK1/AURKA/GTSE1/BRCA1	6
BP	GO:0072422	signal transduction involved in DNA damage checkpoint	6/130	73/18493	1.24401658770727e-05	0.00019162037019054	0.00015625860721312	CDK1/CCNB1/PLK1/AURKA/GTSE1/BRCA1	6
BP	GO:0051383	kinetochore organization	4/130	21/18493	1.27180571833435e-05	0.000194268323475572	0.000158417905266209	NUF2/CENPA/CENPN/NDC80	4
BP	GO:0072395	signal transduction involved in cell cycle checkpoint	6/130	74/18493	1.34604047174755e-05	0.000203908445017624	0.000166279031742628	CDK1/CCNB1/PLK1/AURKA/GTSE1/BRCA1	6
BP	GO:1904031	positive regulation of cyclin-dependent protein kinase activity	4/130	23/18493	1.8612824260869e-05	0.000279650056312892	0.00022804323080616	CCNB1/CKS2/CDC6/CKS1B	4
BP	GO:0010972	negative regulation of G2/M transition of mitotic cell cycle	5/130	48/18493	2.13522580582991e-05	0.000318200723746847	0.000259479729933972	CDK1/AURKB/AURKA/CDC6/BRCA1	5
BP	GO:0006998	nuclear envelope organization	5/130	49/18493	2.36453680119108e-05	0.00034953193198252	0.00028502905413339	CDK1/CCNB1/CCNB2/PLK1/VRK1	5
BP	GO:0042770	signal transduction in response to DNA damage	7/130	130/18493	3.7200432795187e-05	0.000545507146508623	0.000444838859529815	CDK1/CCNB1/PLK1/AURKA/GTSE1/BRCA1/FOXM1	7
BP	GO:0007135	meiosis II	3/130	10/18493	3.92903389147409e-05	0.000567080245911182	0.000462430843422562	MASTL/BUB1/SGO2	3
BP	GO:0061983	meiosis II cell cycle process	3/130	10/18493	3.92903389147409e-05	0.000567080245911182	0.000462430843422562	MASTL/BUB1/SGO2	3
BP	GO:0071900	regulation of protein serine/threonine kinase activity	13/130	496/18493	4.77806774685529e-05	0.000684234232811386	0.000557965148070272	CDK1/CCNA2/CCNB1/CCNB2/CDKN3/PLK1/IGF1/DBF4/SMPD1/CKS2/CDC6/CKS1B/CDC25A	13
BP	GO:0070601	centromeric sister chromatid cohesion	3/130	12/18493	7.12937413299735e-05	0.00100524175275263	0.000819733705980262	BUB1/SGO1/SGO2	3
BP	GO:1904668	positive regulation of ubiquitin protein ligase activity	3/130	12/18493	7.12937413299735e-05	0.00100524175275263	0.000819733705980262	MASTL/PLK1/UBE2C	3
BP	GO:0070192	chromosome organization involved in meiotic cell cycle	5/130	64/18493	8.69068706961296e-05	0.00121603277851913	0.000991625201996818	RAD51/BUB1/NCAPH/SGO2/TRIP13	5
BP	GO:0007100	mitotic centrosome separation	3/130	13/18493	9.22057250821822e-05	0.00127961078561293	0.00104347047725636	KIF11/AURKA/NEK2	3
BP	GO:0030330	DNA damage response, signal transduction by p53 class mediator	6/130	104/18493	9.28468273248881e-05	0.00127961078561293	0.00104347047725636	CDK1/CCNB1/AURKA/GTSE1/BRCA1/FOXM1	6
BP	GO:0043161	proteasome-mediated ubiquitin-dependent protein catabolic process	11/130	389/18493	9.60934507665422e-05	0.00131447235264979	0.00107189866526701	CDK1/CCNB1/PBK/PLK1/AURKB/AURKA/KIF14/UBE2C/UCHL5/PTTG1/ERLIN1	11
BP	GO:0032508	DNA duplex unwinding	5/130	66/18493	0.000100729890245263	0.00136768806533013	0.00111529391148752	RAD51/SUPV3L1/TOP2A/DNA2/GINS2	5
BP	GO:0044774	mitotic DNA integrity checkpoint	6/130	107/18493	0.00010870205373122	0.00145438587218487	0.00118599244178512	CDK1/CCNB1/AURKA/GTSE1/CDC6/TOP2A	6
BP	GO:0071156	regulation of cell cycle arrest	6/130	107/18493	0.00010870205373122	0.00145438587218487	0.00118599244178512	CDK1/CCNB1/AURKA/GTSE1/BRCA1/FOXM1	6
BP	GO:0051299	centrosome separation	3/130	14/18493	0.000116750044697765	0.00155074515892031	0.00126456951541439	KIF11/AURKA/NEK2	3
BP	GO:0007018	microtubule-based movement	9/130	269/18493	0.000121277399489009	0.0015992911745565	0.00130415681389166	KIF11/KIF20B/RACGAP1/DLGAP5/KIF4A/KIF20A/KIF14/KIF23/DLG2	9
BP	GO:0072331	signal transduction by p53 class mediator	8/130	218/18493	0.000155451139026481	0.00203529955596814	0.00165970389035791	CDK1/CCNB1/AURKB/AURKA/GTSE1/BRCA1/FOXM1/TAF5	8
BP	GO:0018105	peptidyl-serine phosphorylation	9/130	282/18493	0.000172904377531197	0.00224775690790556	0.00183295420749757	CDK1/MASTL/CCNB1/PLK1/AURKB/AURKA/VRK1/CHUK/TTK	9
BP	GO:0022412	cellular process involved in reproduction in multicellular organism	10/130	350/18493	0.000185205720595862	0.00239071891445222	0.00194953390100908	MASTL/CCNB1/NCAPH/PLK1/IGF1/AURKA/ASPM/TTK/TRIP13/TOP2A	10
BP	GO:0030866	cortical actin cytoskeleton organization	4/130	41/18493	0.000193014592945555	0.00247409614593848	0.00201752463734036	RACGAP1/ANLN/KIF23/ECT2	4
BP	GO:0032392	DNA geometric change	5/130	76/18493	0.000196883878067205	0.00250616769789713	0.00204367768169175	RAD51/SUPV3L1/TOP2A/DNA2/GINS2	5
BP	GO:0051653	spindle localization	4/130	42/18493	0.000212176996449479	0.00268220989304755	0.00218723292165706	CENPA/ASPM/NUSAP1/NDC80	4
BP	GO:0051782	negative regulation of cell division	3/130	17/18493	0.000214763354953996	0.00269630979199092	0.002198730814958	ORC6/AURKB/ASPM	3
BP	GO:1900182	positive regulation of protein localization to nucleus	5/130	78/18493	0.000222472258799125	0.0027740928597197	0.00226215973859476	CDK1/PLK1/IGF1/GTSE1/ECT2	5
BP	GO:0070507	regulation of microtubule cytoskeleton organization	7/130	175/18493	0.000239645779739557	0.00296804536663924	0.00242032010832269	KIF11/BORA/PLK1/SKA3/AURKA/NEK2/BRCA1	7
BP	GO:0007096	regulation of exit from mitosis	3/130	18/18493	0.000256394088923203	0.00315416352346464	0.0025720918846411	CDCA5/ANLN/UBE2C	3
BP	GO:0048599	oocyte development	4/130	45/18493	0.000277877674558734	0.00339069532447914	0.00276497393445337	CCNB1/IGF1/AURKA/TRIP13	4
BP	GO:0018209	peptidyl-serine modification	9/130	301/18493	0.000280389054177595	0.00339069532447914	0.00276497393445337	CDK1/MASTL/CCNB1/PLK1/AURKB/AURKA/VRK1/CHUK/TTK	9
BP	GO:0071158	positive regulation of cell cycle arrest	5/130	82/18493	0.000281170588827512	0.00339069532447914	0.00276497393445337	CDK1/CCNB1/AURKA/GTSE1/BRCA1	5
BP	GO:0030865	cortical cytoskeleton organization	4/130	46/18493	0.000302695887032353	0.00362641543091702	0.00295719408039863	RACGAP1/ANLN/KIF23/ECT2	4
BP	GO:0007050	cell cycle arrest	8/130	241/18493	0.000307049329989109	0.00365468455759764	0.00298024640180817	KIF20B/CDK1/CCNB1/CDKN3/AURKA/GTSE1/BRCA1/FOXM1	8
BP	GO:0048477	oogenesis	5/130	85/18493	0.000332387343578124	0.00393074839212065	0.00320536521481111	CCNB1/IGF1/AURKA/ASPM/TRIP13	5
BP	GO:0010498	proteasomal protein catabolic process	11/130	452/18493	0.000352031067258353	0.00413636504028565	0.00337303721664549	CDK1/CCNB1/PBK/PLK1/AURKB/AURKA/KIF14/UBE2C/UCHL5/PTTG1/ERLIN1	11
BP	GO:0031055	chromatin remodeling at centromere	4/130	48/18493	0.000357038076267582	0.00414209363163594	0.00337770864956673	HELLS/HJURP/CENPA/CENPN	4
BP	GO:0051445	regulation of meiotic cell cycle	4/130	48/18493	0.000357038076267582	0.00414209363163594	0.00337770864956673	CDC25A/ASPM/TTK/TRIP13	4
BP	GO:1904666	regulation of ubiquitin protein ligase activity	3/130	21/18493	0.000411503379562576	0.00474393518703272	0.00386848592505037	MASTL/PLK1/UBE2C	3
BP	GO:0009994	oocyte differentiation	4/130	50/18493	0.000418024948551633	0.00478899831684464	0.00390523307199552	CCNB1/IGF1/AURKA/TRIP13	4
BP	GO:0007064	mitotic sister chromatid cohesion	3/130	22/18493	0.000474036574090683	0.00539695056092063	0.00440099336520935	CDCA5/SGO1/DSCC1	3
BP	GO:0007131	reciprocal meiotic recombination	4/130	53/18493	0.000522947205147074	0.00584489162825968	0.00476627106103238	RAD51/MND1/TRIP13/TOP2A	4
BP	GO:0035825	homologous recombination	4/130	53/18493	0.000522947205147074	0.00584489162825968	0.00476627106103238	RAD51/MND1/TRIP13/TOP2A	4
BP	GO:0044380	protein localization to cytoskeleton	4/130	53/18493	0.000522947205147074	0.00584489162825968	0.00476627106103238	KIF20B/ANLN/AURKA/TTK	4
BP	GO:0016311	dephosphorylation	11/130	475/18493	0.000533600207503127	0.00592781321426201	0.00483389023702992	MASTL/CDKN3/DLGAP5/SMPD1/CDC25A/CILP2/CDCA2/DLG2/CA3/PTPRM/PLPPR4	11
BP	GO:1902410	mitotic cytokinetic process	3/130	23/18493	0.000542350136565155	0.00598872168869837	0.0048835586171371	CEP55/KIF20B/KIF20A	3
BP	GO:0006336	DNA replication-independent nucleosome assembly	4/130	54/18493	0.000561732680869845	0.0061656048145774	0.00502779960186057	HJURP/CENPA/CENPN/ASF1B	4
BP	GO:0000077	DNA damage checkpoint	6/130	146/18493	0.00058362208071844	0.00636773377355298	0.00519262753521419	CDK1/CCNB1/PLK1/AURKA/GTSE1/BRCA1	6
BP	GO:0034724	DNA replication-independent nucleosome organization	4/130	55/18493	0.000602519030469001	0.00646660792255301	0.00527325537659016	HJURP/CENPA/CENPN/ASF1B	4
BP	GO:0048146	positive regulation of fibroblast proliferation	4/130	55/18493	0.000602519030469001	0.00646660792255301	0.00527325537659016	CCNA2/CCNB1/IGF1/CDC6	4
BP	GO:0032886	regulation of microtubule-based process	7/130	204/18493	0.000603267842202163	0.00646660792255301	0.00527325537659016	KIF11/BORA/PLK1/SKA3/AURKA/NEK2/BRCA1	7
BP	GO:0051642	centrosome localization	3/130	24/18493	0.000616655291794465	0.00657168110383288	0.00535893827630441	AURKA/INTS13/ASPM	3
BP	GO:0006977	DNA damage response, signal transduction by p53 class mediator resulting in cell cycle arrest	4/130	56/18493	0.000645363636364731	0.00675972311689459	0.00551227887902507	CDK1/CCNB1/AURKA/GTSE1	4
BP	GO:0034508	centromere complex assembly	4/130	56/18493	0.000645363636364731	0.00675972311689459	0.00551227887902507	HELLS/HJURP/CENPA/CENPN	4
BP	GO:0046605	regulation of centrosome cycle	4/130	56/18493	0.000645363636364731	0.00675972311689459	0.00551227887902507	KIF11/AURKA/NEK2/BRCA1	4
BP	GO:0072431	signal transduction involved in mitotic G1 DNA damage checkpoint	4/130	57/18493	0.000690324031222053	0.00709939291103628	0.00578926576143309	CDK1/CCNB1/AURKA/GTSE1	4
BP	GO:1902400	intracellular signal transduction involved in G1 DNA damage checkpoint	4/130	57/18493	0.000690324031222053	0.00709939291103628	0.00578926576143309	CDK1/CCNB1/AURKA/GTSE1	4
BP	GO:0001556	oocyte maturation	3/130	25/18493	0.000697158060003562	0.00709939291103628	0.00578926576143309	CCNB1/AURKA/TRIP13	3
BP	GO:0051307	meiotic chromosome separation	3/130	25/18493	0.000697158060003562	0.00709939291103628	0.00578926576143309	NCAPH/TTK/TOP2A	3
BP	GO:0061842	microtubule organizing center localization	3/130	25/18493	0.000697158060003562	0.00709939291103628	0.00578926576143309	AURKA/INTS13/ASPM	3
BP	GO:0000729	DNA double-strand break processing	3/130	26/18493	0.00078405933175229	0.00779592667306505	0.00635726067462162	EXO1/DNA2/BRCA1	3
BP	GO:0071168	protein localization to chromatin	3/130	26/18493	0.00078405933175229	0.00779592667306505	0.00635726067462162	CDCA5/PLK1/ESCO2	3
BP	GO:0072413	signal transduction involved in mitotic cell cycle checkpoint	4/130	59/18493	0.000786822932087852	0.00779592667306505	0.00635726067462162	CDK1/CCNB1/AURKA/GTSE1	4
BP	GO:1902402	signal transduction involved in mitotic DNA damage checkpoint	4/130	59/18493	0.000786822932087852	0.00779592667306505	0.00635726067462162	CDK1/CCNB1/AURKA/GTSE1	4
BP	GO:1902403	signal transduction involved in mitotic DNA integrity checkpoint	4/130	59/18493	0.000786822932087852	0.00779592667306505	0.00635726067462162	CDK1/CCNB1/AURKA/GTSE1	4
BP	GO:0000723	telomere maintenance	6/130	157/18493	0.000853910836236209	0.00841515356355361	0.00686221498276976	RAD51/EXO1/AURKB/NEK2/RFC5/DNA2	6
BP	GO:0040001	establishment of mitotic spindle localization	3/130	27/18493	0.000877554941986455	0.00860191555433782	0.00701451177945829	CENPA/NUSAP1/NDC80	3
BP	GO:0010971	positive regulation of G2/M transition of mitotic cell cycle	3/130	28/18493	0.00097783574323042	0.00948345458910773	0.00773337095732218	CDK1/CCNB1/CDC25A	3
BP	GO:0051984	positive regulation of chromosome segregation	3/130	28/18493	0.00097783574323042	0.00948345458910773	0.00773337095732218	CCNB1/DLGAP5/CDC6	3
BP	GO:0031571	mitotic G1 DNA damage checkpoint	4/130	63/18493	0.00100775303261424	0.00967126339676392	0.00788652139053307	CDK1/CCNB1/AURKA/GTSE1	4
BP	GO:0044819	mitotic G1/S transition checkpoint	4/130	63/18493	0.00100775303261424	0.00967126339676392	0.00788652139053307	CDK1/CCNB1/AURKA/GTSE1	4
BP	GO:0031398	positive regulation of protein ubiquitination	5/130	109/18493	0.00103534741374947	0.00988433234063947	0.0080602704359882	MASTL/PLK1/UBE2C/BRCA1/AIMP2	5
BP	GO:0044783	G1 DNA damage checkpoint	4/130	64/18493	0.00106914277674212	0.0101540865791104	0.00828024403039983	CDK1/CCNB1/AURKA/GTSE1	4
BP	GO:2000045	regulation of G1/S transition of mitotic cell cycle	6/130	166/18493	0.00113954018436959	0.0107668925667498	0.00877996235379718	CDK1/CCNB1/AURKA/GTSE1/CDC6/KIF14	6
BP	GO:0010458	exit from mitosis	3/130	30/18493	0.00119949184995449	0.0112197983800634	0.00914928859774888	CDCA5/ANLN/UBE2C	3
BP	GO:2000573	positive regulation of DNA biosynthetic process	4/130	66/18493	0.00119971657528228	0.0112197983800634	0.00914928859774888	AURKB/NEK2/DSCC1/RFC5	4
BP	GO:0046824	positive regulation of nucleocytoplasmic transport	4/130	67/18493	0.00126901638748974	0.0118076499404502	0.00962865760211291	CDK1/IGF1/GTSE1/ECT2	4
BP	GO:0032200	telomere organization	6/130	170/18493	0.00128778315423993	0.0119217501097061	0.00972170164285331	RAD51/EXO1/AURKB/NEK2/RFC5/DNA2	6
BP	GO:0044818	mitotic G2/M transition checkpoint	3/130	31/18493	0.00132122459526599	0.0121090234156128	0.00987441539619845	CDK1/CDC6/BRCA1	3
BP	GO:1902751	positive regulation of cell cycle G2/M phase transition	3/130	31/18493	0.00132122459526599	0.0121090234156128	0.00987441539619845	CDK1/CCNB1/CDC25A	3
BP	GO:0006270	DNA replication initiation	3/130	32/18493	0.00145045755176542	0.0131618252098317	0.0107329323788791	MCM10/ORC6/CDC6	3
BP	GO:0031572	G2 DNA damage checkpoint	3/130	32/18493	0.00145045755176542	0.0131618252098317	0.0107329323788791	CDK1/PLK1/BRCA1	3
BP	GO:0051443	positive regulation of ubiquitin-protein transferase activity	3/130	33/18493	0.00158735772832272	0.0143331365320963	0.0116880890548005	MASTL/PLK1/UBE2C	3
BP	GO:1900180	regulation of protein localization to nucleus	5/130	121/18493	0.00164780476487715	0.0148060104608815	0.01207369848362	CDK1/PLK1/IGF1/GTSE1/ECT2	5
BP	GO:0006997	nucleus organization	5/130	124/18493	0.00183538527914299	0.0164110303252151	0.013382526810696	CDK1/CCNB1/CCNB2/PLK1/VRK1	5
BP	GO:0051056	regulation of small GTPase mediated signal transduction	8/130	321/18493	0.00196617231155939	0.0174341800749977	0.0142168637588634	RACGAP1/IGF1/DEPDC1B/KIF14/ECT2/FOXM1/ARHGAP6/ARHGAP11A	8
BP	GO:0002478	antigen processing and presentation of exogenous peptide antigen	5/130	126/18493	0.00196883539308485	0.0174341800749977	0.0142168637588634	KIF11/RACGAP1/KIF4A/CHUK/KIF23	5
BP	GO:1902806	regulation of cell cycle G1/S phase transition	6/130	185/18493	0.00197858220134853	0.0174362556493839	0.0142185563052374	CDK1/CCNB1/AURKA/GTSE1/CDC6/KIF14	6
BP	GO:0071478	cellular response to radiation	6/130	186/18493	0.00203296570426113	0.0177710970918152	0.0144916058634838	RAD51/PBK/AURKB/CDC25A/ECT2/MFAP4	6
BP	GO:1903322	positive regulation of protein modification by small protein conjugation or removal	5/130	127/18493	0.00203815842811142	0.0177710970918152	0.0144916058634838	MASTL/PLK1/UBE2C/BRCA1/AIMP2	5
BP	GO:1903580	positive regulation of ATP metabolic process	3/130	36/18493	0.00204566365868686	0.0177710970918152	0.0144916058634838	CDK1/CCNB1/IGF1	3
BP	GO:0060281	regulation of oocyte development	2/130	10/18493	0.00212673812728316	0.0183019295178875	0.0149244780861976	IGF1/AURKA	2
BP	GO:1905879	regulation of oogenesis	2/130	10/18493	0.00212673812728316	0.0183019295178875	0.0149244780861976	IGF1/AURKA	2
BP	GO:0031099	regeneration	6/130	188/18493	0.0021451188575879	0.018373845168031	0.0149831223697728	CDK1/CCNA2/CCNB1/IGF1/AURKA/NREP	6
BP	GO:0045740	positive regulation of DNA replication	3/130	37/18493	0.00221481259466148	0.0187951457685856	0.0153266758499966	CDK1/DBF4/DNA2	3
BP	GO:0051293	establishment of spindle localization	3/130	37/18493	0.00221481259466148	0.0187951457685856	0.0153266758499966	CENPA/NUSAP1/NDC80	3
BP	GO:0034644	cellular response to UV	4/130	78/18493	0.00222558921280317	0.0187995623367199	0.0153302773814237	PBK/AURKB/CDC25A/MFAP4	4
BP	GO:0051656	establishment of organelle localization	10/130	491/18493	0.00247397606934982	0.0208018263078818	0.016963042097908	NUF2/CCNB1/CENPA/CDCA5/DLGAP5/KIF14/KIF23/NUSAP1/NDC80/CDCA8	10
BP	GO:0019884	antigen processing and presentation of exogenous antigen	5/130	134/18493	0.00257438986410858	0.021547290506443	0.0175709377891573	KIF11/RACGAP1/KIF4A/CHUK/KIF23	5
BP	GO:0045835	negative regulation of meiotic nuclear division	2/130	11/18493	0.00258740293224511	0.0215577707945695	0.0175794840372635	TTK/TRIP13	2
BP	GO:0070317	negative regulation of G0 to G1 transition	3/130	40/18493	0.00277342892735451	0.0230031458092345	0.0187581284917524	RAD51/RRM2/BRCA1	3
BP	GO:0034504	protein localization to nucleus	7/130	269/18493	0.0029497574962671	0.0243554301380972	0.0198608612835433	CDK1/PLK1/IGF1/GTSE1/INTS13/ECT2/KPNA2	7
BP	GO:0048002	antigen processing and presentation of peptide antigen	5/130	139/18493	0.00301548712779752	0.0247864928486675	0.020212375366875	KIF11/RACGAP1/KIF4A/CHUK/KIF23	5
BP	GO:0033160	positive regulation of protein import into nucleus, translocation	2/130	12/18493	0.00309062477042814	0.0251782897964213	0.0205318698199203	CDK1/IGF1	2
BP	GO:0055015	ventricular cardiac muscle cell development	2/130	12/18493	0.00309062477042814	0.0251782897964213	0.0205318698199203	CDK1/CCNB1	2
BP	GO:0006890	retrograde vesicle-mediated transport, Golgi to ER	4/130	86/18493	0.00317362025453798	0.0257400262237527	0.0209899429969442	KIF11/RACGAP1/KIF4A/KIF23	4
BP	GO:0042307	positive regulation of protein import into nucleus	3/130	42/18493	0.00318983576018764	0.0257575724600174	0.0210042512379617	CDK1/IGF1/ECT2	3
BP	GO:0061351	neural precursor cell proliferation	5/130	143/18493	0.00340577553659093	0.0273806428007507	0.0223277989933477	SHCBP1/RACGAP1/MELK/KIF14/ASPM	5
BP	GO:0000212	meiotic spindle organization	2/130	13/18493	0.00363579186958195	0.0284124984082741	0.023169235213914	AURKA/ASPM	2
BP	GO:0043568	positive regulation of insulin-like growth factor receptor signaling pathway	2/130	13/18493	0.00363579186958195	0.0284124984082741	0.023169235213914	IGF1/AR	2
BP	GO:0051315	attachment of mitotic spindle microtubules to kinetochore	2/130	13/18493	0.00363579186958195	0.0284124984082741	0.023169235213914	NUF2/NDC80	2
BP	GO:0034080	CENP-A containing nucleosome assembly	3/130	44/18493	0.00364262800106078	0.0284124984082741	0.023169235213914	HJURP/CENPA/CENPN	3
BP	GO:0061641	CENP-A containing chromatin organization	3/130	44/18493	0.00364262800106078	0.0284124984082741	0.023169235213914	HJURP/CENPA/CENPN	3
BP	GO:0070316	regulation of G0 to G1 transition	3/130	44/18493	0.00364262800106078	0.0284124984082741	0.023169235213914	RAD51/RRM2/BRCA1	3
BP	GO:1904591	positive regulation of protein import	3/130	44/18493	0.00364262800106078	0.0284124984082741	0.023169235213914	CDK1/IGF1/ECT2	3
BP	GO:0048145	regulation of fibroblast proliferation	4/130	90/18493	0.0037374406667135	0.0290285116190078	0.0236715688971149	CCNA2/CCNB1/IGF1/CDC6	4
BP	GO:0048144	fibroblast proliferation	4/130	91/18493	0.00388832553954325	0.0300729987931763	0.024523305645798	CCNA2/CCNB1/IGF1/CDC6	4
BP	GO:0045023	G0 to G1 transition	3/130	46/18493	0.00413275368844995	0.0312075555421203	0.0254484904641863	RAD51/RRM2/BRCA1	3
BP	GO:0045981	positive regulation of nucleotide metabolic process	3/130	46/18493	0.00413275368844995	0.0312075555421203	0.0254484904641863	CDK1/CCNB1/IGF1	3
BP	GO:1900544	positive regulation of purine nucleotide metabolic process	3/130	46/18493	0.00413275368844995	0.0312075555421203	0.0254484904641863	CDK1/CCNB1/IGF1	3
BP	GO:0010457	centriole-centriole cohesion	2/130	14/18493	0.00422229884039599	0.0312075555421203	0.0254484904641863	SGO1/NEK2	2
BP	GO:0046606	negative regulation of centrosome cycle	2/130	14/18493	0.00422229884039599	0.0312075555421203	0.0254484904641863	NEK2/BRCA1	2
BP	GO:0048308	organelle inheritance	2/130	14/18493	0.00422229884039599	0.0312075555421203	0.0254484904641863	CDK1/VRK1	2
BP	GO:0048313	Golgi inheritance	2/130	14/18493	0.00422229884039599	0.0312075555421203	0.0254484904641863	CDK1/VRK1	2
BP	GO:0072425	signal transduction involved in G2 DNA damage checkpoint	2/130	14/18493	0.00422229884039599	0.0312075555421203	0.0254484904641863	PLK1/BRCA1	2
BP	GO:0090231	regulation of spindle checkpoint	2/130	14/18493	0.00422229884039599	0.0312075555421203	0.0254484904641863	CCNB1/NDC80	2
BP	GO:0090266	regulation of mitotic cell cycle spindle assembly checkpoint	2/130	14/18493	0.00422229884039599	0.0312075555421203	0.0254484904641863	CCNB1/NDC80	2
BP	GO:1903504	regulation of mitotic spindle checkpoint	2/130	14/18493	0.00422229884039599	0.0312075555421203	0.0254484904641863	CCNB1/NDC80	2
BP	GO:0055023	positive regulation of cardiac muscle tissue growth	3/130	47/18493	0.00439209614961131	0.0323321776796688	0.0263655740116173	CDK1/CCNB1/IGF1	3
BP	GO:0097711	ciliary basal body-plasma membrane docking	4/130	95/18493	0.00453312824413396	0.0332368962859902	0.0271033351859799	CDK1/PLK1/NEK2/HAUS8	4
BP	GO:0072698	protein localization to microtubule cytoskeleton	3/130	48/18493	0.00466110002116756	0.0340390292382475	0.027757441937756	KIF20B/AURKA/TTK	3
BP	GO:0001325	formation of extrachromosomal circular DNA	2/130	15/18493	0.0048495466181217	0.0348596821608513	0.0284266509710333	EXO1/DNA2	2
BP	GO:0006978	DNA damage response, signal transduction by p53 class mediator resulting in transcription of p21 class mediator	2/130	15/18493	0.0048495466181217	0.0348596821608513	0.0284266509710333	BRCA1/FOXM1	2
BP	GO:0090656	t-circle formation	2/130	15/18493	0.0048495466181217	0.0348596821608513	0.0284266509710333	EXO1/DNA2	2
BP	GO:0090737	telomere maintenance via telomere trimming	2/130	15/18493	0.0048495466181217	0.0348596821608513	0.0284266509710333	EXO1/DNA2	2
BP	GO:0019886	antigen processing and presentation of exogenous peptide antigen via MHC class II	4/130	98/18493	0.00506146271755348	0.0360998488765585	0.0294379564158343	KIF11/RACGAP1/KIF4A/KIF23	4
BP	GO:0044773	mitotic DNA damage checkpoint	4/130	98/18493	0.00506146271755348	0.0360998488765585	0.0294379564158343	CDK1/CCNB1/AURKA/GTSE1	4
BP	GO:0090316	positive regulation of intracellular protein transport	5/130	158/18493	0.00519592864146256	0.0369152604643445	0.0301028913540467	KIF20B/CDK1/IGF1/GTSE1/ECT2	5
BP	GO:0046777	protein autophosphorylation	6/130	227/18493	0.00540550333921267	0.0380869786424143	0.031058379804306	MELK/AURKB/AURKA/NEK2/VRK1/TTK	6
BP	GO:0000076	DNA replication checkpoint	2/130	16/18493	0.00551694240469031	0.0380869786424143	0.031058379804306	CDC6/DNA2	2
BP	GO:0033158	regulation of protein import into nucleus, translocation	2/130	16/18493	0.00551694240469031	0.0380869786424143	0.031058379804306	CDK1/IGF1	2
BP	GO:0042772	DNA damage response, signal transduction resulting in transcription	2/130	16/18493	0.00551694240469031	0.0380869786424143	0.031058379804306	BRCA1/FOXM1	2
BP	GO:0051382	kinetochore assembly	2/130	16/18493	0.00551694240469031	0.0380869786424143	0.031058379804306	CENPA/CENPN	2
BP	GO:0051447	negative regulation of meiotic cell cycle	2/130	16/18493	0.00551694240469031	0.0380869786424143	0.031058379804306	TTK/TRIP13	2
BP	GO:0033260	nuclear DNA replication	3/130	51/18493	0.00552707927925924	0.0380869786424143	0.031058379804306	RAD51/RFC5/DNA2	3
BP	GO:0060421	positive regulation of heart growth	3/130	51/18493	0.00552707927925924	0.0380869786424143	0.031058379804306	CDK1/CCNB1/IGF1	3
BP	GO:0002495	antigen processing and presentation of peptide antigen via MHC class II	4/130	101/18493	0.00562960920461385	0.0386482160002142	0.031516046010454	KIF11/RACGAP1/KIF4A/KIF23	4
BP	GO:0002504	antigen processing and presentation of peptide or polysaccharide antigen via MHC class II	4/130	102/18493	0.00582806120555857	0.0398613290663763	0.0325052903059433	KIF11/RACGAP1/KIF4A/KIF23	4
BP	GO:0016569	covalent chromatin modification	9/130	470/18493	0.00601089954089557	0.0409590292136119	0.0334004200668038	CDK1/HELLS/CCNA2/CCNB1/AURKB/AURKA/VRK1/BRCA1/TAF5	9
BP	GO:0006266	DNA ligation	2/130	17/18493	0.00622389961132181	0.0414341005524857	0.0337878213940504	RAD51/TOP2A	2
BP	GO:0006271	DNA strand elongation involved in DNA replication	2/130	17/18493	0.00622389961132181	0.0414341005524857	0.0337878213940504	DNA2/GINS2	2
BP	GO:0055012	ventricular cardiac muscle cell differentiation	2/130	17/18493	0.00622389961132181	0.0414341005524857	0.0337878213940504	CDK1/CCNB1	2
BP	GO:0061952	midbody abscission	2/130	17/18493	0.00622389961132181	0.0414341005524857	0.0337878213940504	CEP55/KIF20A	2
BP	GO:1904355	positive regulation of telomere capping	2/130	17/18493	0.00622389961132181	0.0414341005524857	0.0337878213940504	AURKB/NEK2	2
BP	GO:2001252	positive regulation of chromosome organization	5/130	165/18493	0.00622540397661302	0.0414341005524857	0.0337878213940504	CCNB1/DLGAP5/AURKB/NEK2/BRCA1	5
BP	GO:2000278	regulation of DNA biosynthetic process	4/130	104/18493	0.00623884983769015	0.0414341005524857	0.0337878213940504	AURKB/NEK2/DSCC1/RFC5	4
BP	GO:0031497	chromatin assembly	5/130	166/18493	0.00638335005711748	0.0422407243851853	0.0344455902759142	HELLS/HJURP/CENPA/CENPN/ASF1B	5
BP	GO:0051438	regulation of ubiquitin-protein transferase activity	3/130	54/18493	0.00648346102936447	0.0427488635497304	0.0348599570681467	MASTL/PLK1/UBE2C	3
BP	GO:2000242	negative regulation of reproductive process	3/130	55/18493	0.00682274614468537	0.0448247085419652	0.0365527241103687	IGF1/TTK/TRIP13	3
BP	GO:0045143	homologous chromosome segregation	3/130	56/18493	0.00717240930553369	0.0469536652037259	0.0382888015558565	PLK1/TRIP13/PTTG1	3
BP	GO:0006470	protein dephosphorylation	7/130	318/18493	0.00727459080758989	0.0472848402493343	0.0385588613168259	MASTL/CDKN3/DLGAP5/SMPD1/CDC25A/CDCA2/PTPRM	7
BP	GO:1903829	positive regulation of cellular protein localization	7/130	318/18493	0.00727459080758989	0.0472848402493343	0.0385588613168259	KIF20B/CDK1/PLK1/IGF1/GTSE1/ECT2/NDC80	7
BP	GO:0018107	peptidyl-threonine phosphorylation	4/130	109/18493	0.00734892791256609	0.0475639348309705	0.0387864515806576	CDK1/PLK1/VRK1/TTK	4
BP	GO:0071214	cellular response to abiotic stimulus	7/130	319/18493	0.00739537448272045	0.0475639348309705	0.0387864515806576	GOT1/RAD51/PBK/AURKB/CDC25A/ECT2/MFAP4	7
BP	GO:0104004	cellular response to environmental stimulus	7/130	319/18493	0.00739537448272045	0.0475639348309705	0.0387864515806576	GOT1/RAD51/PBK/AURKB/CDC25A/ECT2/MFAP4	7
BP	GO:0045717	negative regulation of fatty acid biosynthetic process	2/130	19/18493	0.00775418263516062	0.0496972614344385	0.0405260925356205	BRCA1/ERLIN1	2
CC	GO:0000775	chromosome, centromeric region	27/136	194/19659	1.0096940827376e-27	2.3121994494691e-25	1.79619263139636e-25	NUF2/HELLS/ERCC6L/CCNB1/SPC25/BUB1/HJURP/CENPA/CDCA5/ZWINT/SGO1/PLK1/CENPN/SKA3/AURKB/SGO2/AURKA/NEK2/NUP37/DSCC1/KNSTRN/TTK/NDC80/CDCA8/BIRC5/ESCO2/NCAPG	27
CC	GO:0005819	spindle	30/136	333/19659	4.75955062772154e-25	5.44968546874116e-23	4.233495032026e-23	KIF11/KIF20B/CDK1/SHCBP1/RACGAP1/CKAP2L/CCNB1/SGO1/DLGAP5/PLK1/PRC1/SKA3/AURKB/AURKA/NEK2/KIF4A/KIF20A/VRK1/CDC6/KNSTRN/KIF14/HAUS8/KIF23/ECT2/ASPM/TTK/NUSAP1/AUNIP/CDCA8/BIRC5	30
CC	GO:0000793	condensed chromosome	26/136	221/19659	9.13804543151439e-25	6.97537467938932e-23	5.41870062430151e-23	NUF2/ERCC6L/CCNB1/RAD51/SPC25/BUB1/HJURP/NCAPH/CENPA/CDCA5/ZWINT/SGO1/PLK1/CENPN/SKA3/AURKB/SGO2/AURKA/NEK2/NUP37/KNSTRN/NDC80/TOP2A/BIRC5/BRCA1/NCAPG	26
CC	GO:0098687	chromosomal region	30/136	346/19659	1.47629361994837e-24	8.45178097420444e-23	6.56562162555987e-23	CDK1/NUF2/HELLS/ERCC6L/CCNB1/RAD51/SPC25/BUB1/HJURP/CENPA/CDCA5/ZWINT/SGO1/PLK1/CENPN/SKA3/AURKB/SGO2/AURKA/NEK2/NUP37/DSCC1/KNSTRN/TTK/NDC80/CDCA8/BIRC5/DNA2/ESCO2/NCAPG	30
CC	GO:0000779	condensed chromosome, centromeric region	21/136	117/19659	3.95394627776874e-24	1.81090739521808e-22	1.40677246514298e-22	NUF2/ERCC6L/CCNB1/SPC25/BUB1/HJURP/CENPA/ZWINT/SGO1/PLK1/CENPN/SKA3/AURKB/SGO2/AURKA/NEK2/NUP37/KNSTRN/NDC80/BIRC5/NCAPG	21
CC	GO:0000776	kinetochore	20/136	133/19659	2.11870651166641e-21	8.08639651952681e-20	6.28177895564253e-20	NUF2/ERCC6L/CCNB1/SPC25/BUB1/HJURP/CENPA/ZWINT/SGO1/PLK1/CENPN/SKA3/AURKB/SGO2/NEK2/NUP37/KNSTRN/TTK/NDC80/BIRC5	20
CC	GO:0000777	condensed chromosome kinetochore	18/136	104/19659	1.6620790512023e-20	5.4373728960761e-19	4.22393022034871e-19	NUF2/ERCC6L/CCNB1/SPC25/BUB1/HJURP/CENPA/ZWINT/SGO1/PLK1/CENPN/SKA3/SGO2/NEK2/NUP37/KNSTRN/NDC80/BIRC5	18
CC	GO:0030496	midbody	19/136	172/19659	9.0035088238463e-18	2.577254400826e-16	2.00209604109214e-16	CEP55/KIF20B/CDK1/SHCBP1/RACGAP1/PLK1/PRC1/ANLN/AURKB/AURKA/NEK2/KIF4A/KIF20A/KIF14/KIF23/ECT2/ASPM/CDCA8/BIRC5	19
CC	GO:0000922	spindle pole	16/136	154/19659	1.06351279171015e-14	2.7060492144625e-13	2.10214809121656e-13	KIF11/KIF20B/CKAP2L/CCNB1/SGO1/DLGAP5/PLK1/PRC1/AURKB/AURKA/NEK2/CDC6/KNSTRN/HAUS8/ASPM/AUNIP	16
CC	GO:0000780	condensed nuclear chromosome, centromeric region	8/136	24/19659	2.85469098801108e-12	6.53724236254538e-11	5.07834502077761e-11	NUF2/CCNB1/BUB1/CENPA/PLK1/AURKB/AURKA/NDC80	8
CC	GO:0005876	spindle microtubule	10/136	54/19659	3.31772674677169e-12	6.9069038637338e-11	5.36551024119059e-11	KIF11/CDK1/PLK1/PRC1/SKA3/AURKB/AURKA/KIF4A/NUSAP1/BIRC5	10
CC	GO:0000794	condensed nuclear chromosome	12/136	100/19659	4.59377169248099e-12	8.76644764648456e-11	6.81006505288849e-11	NUF2/CCNB1/RAD51/BUB1/NCAPH/CENPA/PLK1/AURKB/AURKA/NEK2/NDC80/BRCA1	12
CC	GO:0072686	mitotic spindle	12/136	101/19659	5.18275583651048e-12	9.12962374277615e-11	7.09219219733013e-11	KIF11/KIF20B/CDK1/RACGAP1/CKAP2L/AURKB/AURKA/KNSTRN/KIF23/ECT2/ASPM/NUSAP1	12
CC	GO:0005874	microtubule	20/136	414/19659	8.81381637156024e-12	1.44168853506235e-10	1.11995110285239e-10	KIF11/KIF20B/CDK1/RACGAP1/PLK1/PRC1/SKA3/AURKB/AURKA/GTSE1/NEK2/KIF4A/KIF20A/KNSTRN/KIF14/HAUS8/KIF23/ASPM/NUSAP1/BIRC5	20
CC	GO:0051233	spindle midzone	8/136	34/19659	6.64989286040327e-11	1.01521697668823e-09	7.88653960286423e-10	KIF20B/RACGAP1/PLK1/AURKB/AURKA/CDC6/KIF14/CDCA8	8
CC	GO:0000778	condensed nuclear chromosome kinetochore	6/136	14/19659	2.81476898173967e-10	4.0286381051149e-09	3.12957867048687e-09	NUF2/CCNB1/BUB1/CENPA/PLK1/NDC80	6
CC	GO:0005875	microtubule associated complex	11/136	147/19659	6.13628969470748e-09	8.26594317698831e-08	6.42125670839358e-08	KIF11/KIF20B/AURKB/AURKA/KIF4A/KIF20A/KIF14/HAUS8/KIF23/CDCA8/BIRC5	11
CC	GO:0000940	condensed chromosome outer kinetochore	5/136	12/19659	1.12102451985506e-08	1.4261923058156e-07	1.10791312196202e-07	CCNB1/BUB1/PLK1/SKA3/NDC80	5
CC	GO:0000307	cyclin-dependent protein kinase holoenzyme complex	6/136	41/19659	3.61563841632636e-07	4.35779577546703e-06	3.38527918204518e-06	CDK1/CCNA2/CCNB1/CCNB2/CKS2/CKS1B	6
CC	GO:0005871	kinesin complex	6/136	54/19659	1.92929339133656e-06	2.20904093308036e-05	1.71605570071515e-05	KIF11/KIF20B/KIF4A/KIF20A/KIF14/KIF23	6
CC	GO:1902554	serine/threonine protein kinase complex	7/136	87/19659	2.3937247318506e-06	2.61029982663708e-05	2.02776681545239e-05	CDK1/CCNA2/CCNB1/CCNB2/CKS2/CKS1B/CHUK	7
CC	GO:0032155	cell division site part	6/136	63/19659	4.82334907809879e-06	5.02066790402102e-05	3.90022006793635e-05	CEP55/RACGAP1/MASTL/ANLN/KIF20A/ECT2	6
CC	GO:0032153	cell division site	6/136	68/19659	7.55314080997887e-06	7.52030106732679e-05	5.84201737705459e-05	CEP55/RACGAP1/MASTL/ANLN/KIF20A/ECT2	6
CC	GO:1902911	protein kinase complex	7/136	107/19659	9.52469155681495e-06	9.08814319379427e-05	7.05996874167424e-05	CDK1/CCNA2/CCNB1/CCNB2/CKS2/CKS1B/CHUK	7
CC	GO:0032154	cleavage furrow	5/136	54/19659	3.54535103018275e-05	0.00032475415436474	0.000252279715410899	CEP55/RACGAP1/MASTL/KIF20A/ECT2	5
CC	GO:0070938	contractile ring	3/136	10/19659	3.75048776099065e-05	0.000330331422025715	0.000256612320488834	KIF20B/PRC1/ANLN	3
CC	GO:0090543	Flemming body	4/136	28/19659	3.94374560274349e-05	0.000334488052973429	0.000259841328211949	CEP55/RACGAP1/KIF14/KIF23	4
CC	GO:0045171	intercellular bridge	5/136	57/19659	4.61666622914434e-05	0.000377577345169305	0.000293314508543381	CEP55/KIF4A/KIF20A/KIF23/CDCA8	5
CC	GO:0061695	transferase complex, transferring phosphorus-containing groups	9/136	259/19659	8.13055300650657e-05	0.000642033323617243	0.000498752616370094	CDK1/CCNA2/CCNB1/CCNB2/CKS2/CKS1B/CHUK/DNA2/TAF5	9
CC	GO:0010369	chromocenter	3/136	14/19659	0.000111478808564606	0.000823504747138539	0.000639725590744257	AURKB/CDCA8/ESCO2	3
CC	GO:0031616	spindle pole centrosome	3/136	14/19659	0.000111478808564606	0.000823504747138539	0.000639725590744257	DLGAP5/AURKB/AURKA	3
CC	GO:0005721	pericentric heterochromatin	3/136	21/19659	0.000393134614060146	0.00281336958186792	0.00218551808474226	HELLS/CENPA/ESCO2	3
CC	GO:0097431	mitotic spindle pole	3/136	27/19659	0.000838766201017299	0.00582052909190793	0.00452157856369772	KIF20B/AURKA/ASPM	3
CC	GO:0072687	meiotic spindle	2/136	10/19659	0.00206152452086715	0.0138849739787817	0.0107863047686238	AURKA/ASPM	2
CC	GO:0000795	synaptonemal complex	3/136	39/19659	0.00246682805995166	0.0156917673813592	0.0121898813488839	RAD51/PLK1/BRCA1	3
CC	GO:0099086	synaptonemal structure	3/136	39/19659	0.00246682805995166	0.0156917673813592	0.0121898813488839	RAD51/PLK1/BRCA1	3
CC	GO:0008278	cohesin complex	2/136	12/19659	0.00299627426806786	0.0185445083077713	0.0144059843898568	CDCA5/SGO2	2
CC	GO:0000800	lateral element	2/136	13/19659	0.00352504487878048	0.02069834044207	0.0160791520786478	RAD51/BRCA1	2
CC	GO:1990023	mitotic spindle midzone	2/136	13/19659	0.00352504487878048	0.02069834044207	0.0160791520786478	KIF20B/AURKB	2
CC	GO:0000790	nuclear chromatin	8/136	369/19659	0.00419471513570424	0.0240147441519068	0.0186554436298425	RAD51/CENPA/CDCA5/ASF1B/UCHL5/TAF5/ESCO2/AR	8
CC	GO:0045120	pronucleus	2/136	17/19659	0.00603600130972684	0.0337132756079865	0.0261895820627429	CCNA2/AURKA	2
CC	GO:0044450	microtubule organizing center part	5/136	179/19659	0.00817012939610165	0.0445466578977923	0.0346053099734631	CEP55/PLK1/AURKA/TOP2A/BRCA1	5
CC	GO:0043073	germ cell nucleus	2/136	21/19659	0.00915350132950292	0.0487477163827016	0.0378688304696694	AURKA/TRIP13	2
MF	GO:0035173	histone kinase activity	5/126	17/17632	9.93979784995576e-08	1.74269072779157e-05	1.50597957630345e-05	CDK1/CCNB1/AURKB/AURKA/VRK1	5
MF	GO:0008017	microtubule binding	12/126	240/17632	1.52200063562583e-07	1.74269072779157e-05	1.50597957630345e-05	KIF11/KIF20B/RACGAP1/PLK1/PRC1/KIF4A/KIF20A/KIF14/HAUS8/KIF23/NUSAP1/BIRC5	12
MF	GO:0015631	tubulin binding	13/126	325/17632	5.88033378362617e-07	4.48865478816797e-05	3.87895702218147e-05	KIF11/KIF20B/RACGAP1/PLK1/PRC1/KIF4A/KIF20A/KIF14/HAUS8/KIF23/NUSAP1/BIRC5/BRCA1	13
MF	GO:0043142	single-stranded DNA-dependent ATPase activity	4/126	14/17632	2.35445805398161e-06	0.000134792723590447	0.000116483714249616	RAD51/DSCC1/RFC5/DNA2	4
MF	GO:0004674	protein serine/threonine kinase activity	14/126	455/17632	4.70041527531372e-06	0.000215279019609368	0.000186037488791364	CDK1/MASTL/CCNB1/BUB1/CCNB2/PBK/PLK1/MELK/AURKB/AURKA/NEK2/VRK1/CHUK/TTK	14
MF	GO:0016887	ATPase activity	13/126	445/17632	1.81596248711469e-05	0.000693092349248774	0.000598949030837828	KIF11/KIF20B/ERCC6L/RAD51/SUPV3L1/KIF4A/KIF20A/DSCC1/KIF14/KIF23/RFC5/TOP2A/DNA2	13
MF	GO:0016538	cyclin-dependent protein serine/threonine kinase regulator activity	5/126	48/17632	2.30367791821234e-05	0.000753631776100894	0.000651265336276571	CCNA2/CCNB1/CCNB2/CKS2/CKS1B	5
MF	GO:0003777	microtubule motor activity	6/126	84/17632	3.04567902463336e-05	0.000871825620801298	0.000753404811356673	KIF11/KIF20B/KIF4A/KIF20A/KIF14/KIF23	6
MF	GO:0008094	DNA-dependent ATPase activity	6/126	87/17632	3.71827232350671e-05	0.000946093735647819	0.000817585025519605	ERCC6L/RAD51/DSCC1/RFC5/TOP2A/DNA2	6
MF	GO:0097472	cyclin-dependent protein kinase activity	4/126	37/17632	0.000136791433143018	0.00313252381897512	0.0027070304664092	CDK1/CCNA2/CCNB1/CCNB2	4
MF	GO:0003688	DNA replication origin binding	3/126	17/17632	0.000225187497780871	0.00468799427198359	0.00405122005577069	MCM10/ORC6/CDC6	3
MF	GO:0042623	ATPase activity, coupled	10/126	357/17632	0.000245773142824968	0.00469017080890981	0.00405310095185036	KIF11/KIF20B/ERCC6L/RAD51/SUPV3L1/DSCC1/KIF14/RFC5/TOP2A/DNA2	10
MF	GO:0140097	catalytic activity, acting on DNA	7/126	185/17632	0.000369193274176973	0.00650348152204053	0.00562010814131749	ERCC6L/RAD51/EXO1/SUPV3L1/TOP2A/DNA2/GINS2	7
MF	GO:0003774	motor activity	6/126	137/17632	0.000452758300877568	0.00740583220721164	0.00639989177180321	KIF11/KIF20B/KIF4A/KIF20A/KIF14/KIF23	6
MF	GO:0008574	ATP-dependent microtubule motor activity, plus-end-directed	3/126	26/17632	0.000821516309957194	0.0125418156653465	0.0108382502646984	KIF11/KIF20B/KIF14	3
MF	GO:0019887	protein kinase regulator activity	6/126	180/17632	0.00186614074896703	0.0267091394695906	0.0230812145266975	CCNA2/CCNB1/CCNB2/DBF4/CKS2/CKS1B	6
MF	GO:0004693	cyclin-dependent protein serine/threonine kinase activity	3/126	36/17632	0.00214166397903554	0.0288494735999493	0.0249308252667914	CDK1/CCNB1/CCNB2	3
MF	GO:0030295	protein kinase activator activity	4/126	80/17632	0.00258653031947492	0.0329064135088754	0.0284367076059231	CCNB1/DBF4/CKS2/CKS1B	4
MF	GO:0019209	kinase activator activity	4/126	87/17632	0.00350362136281737	0.0398189018040183	0.0344102667853617	CCNB1/DBF4/CKS2/CKS1B	4
MF	GO:0004712	protein serine/threonine/tyrosine kinase activity	3/126	43/17632	0.00356972063577904	0.0398189018040183	0.0344102667853617	AURKB/AURKA/TTK	3
MF	GO:1990939	ATP-dependent microtubule motor activity	3/126	44/17632	0.00381112554983065	0.0398189018040183	0.0344102667853617	KIF11/KIF20B/KIF14	3
MF	GO:0019207	kinase regulator activity	6/126	208/17632	0.00382539667986202	0.0398189018040183	0.0344102667853617	CCNA2/CCNB1/CCNB2/DBF4/CKS2/CKS1B	6
MF	GO:0004386	helicase activity	5/126	151/17632	0.00459162183096568	0.0457165825778757	0.0395068606051052	HELLS/ERCC6L/SUPV3L1/DNA2/GINS2	5
